# Supplementary material for: Structural insights in cell-type specific evolution of intra-host diversity by SARS-CoV-2
Source: Nat Commun. 2022 Jan 11;13:222. doi: 10.1038/s41467-021-27881-6 (PMC8752678; doi:10.1038/s41467-021-27881-6)
Supplement: Supplementary file 6 — Source Data [file 41467_2021_27881_MOESM6_ESM.xlsx]

## Sheet: Fig 1B
Figure 1B
Vero E6
		% Infected cells
	Virus dilution	WT			BriSD
	1	84.52	88.42	88.85	83.72	80.71	82.64
	0.5	85.08	86.4	87.01	72.98	76	73.81
	0.25	83.03	82.94	83.53	74.18	75.02	70.66
	0.125	76.53	77.17	75.63	72.36	78.41	72.9
	0.0625	47.48	54.94	51.61	79.38	79.49	79.86
	0.03125	31.63	32.18	25.11	77.9	73.8	73.48
	0.015625	14.83	15.99	14.69	58.78	56.35	53.13
	0.007813	7.36	7.63	6.03	36.08	28.82	32.88
	0.003906	3.73	3.96	3.89	20.98	17.24	15.77

## Sheet: Fig 1C
Figure 1C
Vero E6/TMPRSS2
		% Infected cells
	Virus dilution	WT			BriSD
	1	98.86	98.71	98.94	95.82	95.99	95.92
	0.5	98.19	98.47	98.44	95.63	95.86	95.95
	0.25	97.56	98.36	98.08	95.71	96.55	96.31
	0.125	97.54	98.04	97.47	96.9	97.52	96.54
	0.0625	96.68	96.23	94.85	97.32	97.06	97.62
	0.03125	89.35	91.28	89.68	96.33	96.69	97.75
	0.015625	80.87	80.78	73.7	93.97	95.38	95.97
	0.007813	68.52	60.68	57.49	83.65	89.55	91.98
	0.003906	48.08	44.78	44.79	67.53	75.59	76.39

## Sheet: Fig 1D
Figure 1D
Caco-2		% Infected cells
	Virus dilution	WT			BriSD
	1	11.14	11.64	13.62	26.59	23.77	22.12
	0.5	8.35	8.19	11.2	22.9	28.06	17.1
	0.25	6.45	8	9.61	13.76	12.22	12.78
	0.125	5.67	7.49	8.28	7.76	6.66	5.63
	0.0625	5.85	5.83	5.04	6.75	4.36	5.09
	0.03125	5.28	5.51	4.59	3.59	3.54	3.82
	0.015625	3.18	3.27	3.61	3.11	2.92	3.15
	0.007813	2.54	2.58	2.27	2.67	2.82	2.32
	0.003906	2.33	2.14	1.97	2.71	2.32	2.08

## Sheet: Fig 1E
Figure 1E
Caco-2/ACE2		% Infected cells
	Virus dilution	WT			BriSD
	1	68.87	68.11	69.85	35.69	36.97	33.07
	0.5	73.52	73.99	75.85	37.82	38.22	35.42
	0.25	75.48	75.21	75.55	38.3	39.25	34.95
	0.125	75.24	73.53	75.6	36.76	38.68	33.48
	0.0625	74.06	72.41	74.59	38.62	36.05	37.61
	0.03125	72.31	67.74	71.22	33.64	35.26	30.68
	0.015625	69.73	63.38	66.58	30.64	27.46	26.11
	0.007813	59.61	59.97	57.14	22.42	20.12	18.08
	0.003906	54.53	46.98	49.53	10.05	10.65	15.58

## Sheet: Fig 1F
Figure 1F
Calu-3		% Infected cells
	Virus dilution	WT			BriSD
	1	24.53	24.94	21.54	25.85	26.91	25.99
	0.5	17.09	19.9	17.69	14.09	16.89	14.36
	0.25	13.51	12.5	12.14	8.34	10.6	7.2
	0.125	9.1	8	9.3	5.22	5.32	5.55
	0.0625	5.74	5.14	5.84	2.81	2.92	2.2
	0.03125	4.56	2.71	4.38	1.78	2.27	1.78
	0.015625	2.03	2.52	1.93	1.47	1.26	0.75
	0.007813	1.17	1.81	1.97	1.12	1.7	1.46
	0.003906	1.09	1.69	2	1.53	1.26	0.83

## Sheet: Fig 1G
Figure 1G
Vero E6/TMPRSS2
		% Neutralisation
	SB#15 dilution	WT		BriSD
	0.0005	98.79	99.04	99.41	99.07
	0.00025	98.27	97.71	97.81	97.59
	0.000125	93.85	96.19	96.34	93.82
	6.25e-05	87.64	90.51	90.26	89.75
	3.13e-05	72.25	73.68	76.62	69.39
	1.56e-05	50.41	51.42	50.95	43.99
	7.81e-06	24.72	29.23	14.14	17.55
	3.91e-06	1.91	7.34	3.91	6.44
	1.95e-06	0.43	-0.43	-7.63	7.63

## Sheet: Fig 2C
Figure 2C
HILIC-MS-MS
		BriSD			LA
		Time	Intensity		Time	Intensity
		0	0		0	0
		0.0115833	0		0.0115833	0
		0.022	4		0.022	4
		0.0324167	0		0.0324167	0
		0.0428333	0		0.0428333	0
		0.05325	0		0.05325	0
		0.0636667	0		0.0636667	0
		0.0740833	0		0.0740833	0
		0.0845	0		0.0845	4
		0.0949167	0		0.0949167	0
		0.105333	0		0.105333	0
		0.115767	0		0.115767	0
		0.126183	0		0.126183	0
		0.1366	0		0.1366	0
		0.147017	0		0.147017	0
		0.157433	0		0.157433	0
		0.16785	0		0.16785	0
		0.178267	0		0.178267	4
		0.188683	0		0.188683	4
		0.1991	0		0.1991	0
		0.209517	4		0.209517	4
		0.219933	0		0.219933	4
		0.23035	0		0.23035	0
		0.240767	0		0.240767	0
		0.251183	0		0.251183	0
		0.2616	4		0.2616	0
		0.272017	0		0.272017	0
		0.282433	0		0.282433	0
		0.29285	0		0.29285	4
		0.303267	0		0.303267	0
		0.313683	0		0.313683	0
		0.324117	0		0.324117	0
		0.334533	0		0.334533	4
		0.34495	0		0.34495	0
		0.355367	0		0.355367	4
		0.365783	0		0.365783	4
		0.3762	4		0.3762	0
		0.386617	0		0.386617	0
		0.397033	4		0.397033	0
		0.40745	0		0.40745	4
		0.417867	0		0.417867	4
		0.428283	0		0.428283	0
		0.4387	0		0.4387	4
		0.449117	4		0.449117	4
		0.459533	0		0.459533	0
		0.46995	0		0.46995	4
		0.480367	0		0.480367	8
		0.490783	0		0.490783	0
		0.5012	0		0.5012	0
		0.511617	0		0.511617	4
		0.522033	0		0.522033	8
		0.53245	0		0.53245	4
		0.542883	0		0.542883	0
		0.5533	0		0.5533	0
		0.563717	0		0.563717	4
		0.574133	0		0.574133	0
		0.58455	0		0.58455	0
		0.594967	0		0.594967	0
		0.605383	0		0.605383	0
		0.6158	0		0.6158	0
		0.626217	0		0.626217	0
		0.636633	0		0.636633	0
		0.64705	0		0.64705	0
		0.657467	0		0.657467	0
		0.667883	0		0.667883	0
		0.6783	0		0.6783	4
		0.688717	0		0.688717	0
		0.699133	0		0.699133	4
		0.70955	4		0.70955	0
		0.719967	0		0.719967	0
		0.730383	0		0.730383	0
		0.7408	0		0.7408	0
		0.751233	4		0.751233	0
		0.76165	0		0.76165	0
		0.772067	0		0.772067	0
		0.782483	4		0.782483	4
		0.7929	0		0.7929	0
		0.803317	4		0.803317	4
		0.813733	0		0.813733	0
		0.82415	0		0.82415	0
		0.834567	0		0.834567	0
		0.844983	0		0.844983	0
		0.8554	0		0.8554	4
		0.865817	0		0.865817	0
		0.876233	0		0.876233	0
		0.88665	0		0.88665	0
		0.897067	0		0.897067	4
		0.907483	0		0.907483	0
		0.9179	0		0.9179	0
		0.928317	0		0.928317	4
		0.938733	0		0.938733	4
		0.94915	0		0.94915	0
		0.959583	0		0.959583	0
		0.97	0		0.97	0
		0.980417	0		0.980417	0
		0.990833	0		0.990833	0
		1.00125	0		1.00125	4
		1.01167	0		1.01167	4
		1.02208	0		1.02208	0
		1.0325	0		1.0325	0
		1.04292	0		1.04292	4
		1.05333	0		1.05333	0
		1.06375	0		1.06375	8
		1.07417	0		1.07417	0
		1.08458	0		1.08458	0
		1.095	0		1.095	4
		1.10542	0		1.10542	4
		1.11583	4		1.11583	0
		1.12625	0		1.12625	0
		1.13667	0		1.13667	4
		1.14708	0		1.14708	4
		1.1575	0		1.1575	0
		1.16792	4		1.16792	0
		1.17835	0		1.17835	0
		1.18877	0		1.18877	0
		1.19918	8		1.19918	0
		1.2096	0		1.2096	0
		1.22002	0		1.22002	0
		1.23043	8		1.23043	0
		1.24085	0		1.24085	4
		1.25127	0		1.25127	0
		1.26168	4		1.26168	4
		1.2721	0		1.2721	0
		1.28252	4		1.28252	4
		1.29293	0		1.29293	0
		1.30335	12		1.30335	0
		1.31377	0		1.31377	0
		1.32418	0		1.32418	0
		1.3346	4		1.3346	0
		1.34502	0		1.34502	0
		1.35543	0		1.35543	0
		1.36585	0		1.36585	0
		1.37627	4		1.37627	0
		1.3867	4		1.3867	4
		1.39712	0		1.39712	0
		1.40753	0		1.40753	4
		1.41795	0		1.41795	0
		1.42837	0		1.42837	0
		1.43878	0		1.43878	0
		1.4492	0		1.4492	0
		1.45962	0		1.45962	0
		1.47003	4		1.47003	0
		1.48045	0		1.48045	0
		1.49087	0		1.49087	4
		1.50128	0		1.50128	0
		1.5117	0		1.5117	0
		1.52212	0		1.52212	0
		1.53253	0		1.53253	0
		1.54295	0		1.54295	0
		1.55337	0		1.55337	0
		1.56378	0		1.56378	0
		1.5742	4		1.5742	0
		1.58462	0		1.58462	4
		1.59505	0		1.59505	0
		1.60547	0		1.60547	0
		1.61588	0		1.61588	0
		1.6263	0		1.6263	0
		1.63672	0		1.63672	0
		1.64713	0		1.64713	0
		1.65755	0		1.65755	0
		1.66797	0		1.66797	4
		1.67838	0		1.67838	0
		1.6888	0		1.6888	0
		1.69922	0		1.69922	0
		1.70963	0		1.70963	0
		1.72005	0		1.72005	0
		1.73047	0		1.73047	0
		1.74088	0		1.74088	0
		1.7513	0		1.7513	0
		1.76172	0		1.76172	0
		1.77213	4		1.77213	0
		1.78255	0		1.78255	0
		1.79297	0		1.79297	0
		1.80338	0		1.80338	0
		1.81382	0		1.81382	0
		1.82423	4		1.82423	4
		1.83465	0		1.83465	0
		1.84507	8		1.84507	4
		1.85548	4		1.85548	0
		1.8659	0		1.8659	0
		1.87632	4		1.87632	0
		1.88673	0		1.88673	0
		1.89715	0		1.89715	0
		1.90757	4		1.90757	0
		1.91798	0		1.91798	0
		1.9284	0		1.9284	4
		1.93882	0		1.93882	4
		1.94923	0		1.94923	4
		1.95965	0		1.95965	4
		1.97007	0		1.97007	0
		1.98048	0		1.98048	0
		1.9909	0		1.9909	0
		2.00132	0		2.00132	0
		2.01173	4		2.01173	0
		2.02217	0		2.02217	4
		2.03258	0		2.03258	0
		2.043	0		2.043	0
		2.05342	0		2.05342	0
		2.06383	0		2.06383	0
		2.07425	0		2.07425	0
		2.08467	0		2.08467	0
		2.09508	0		2.09508	0
		2.1055	4		2.1055	0
		2.11592	4		2.11592	0
		2.12633	0		2.12633	0
		2.13675	4		2.13675	0
		2.14717	4		2.14717	0
		2.15758	0		2.15758	0
		2.168	0		2.168	0
		2.17842	0		2.17842	0
		2.18883	0		2.18883	0
		2.19925	0		2.19925	4
		2.20967	0		2.20967	0
		2.22008	0		2.22008	0
		2.2305	8		2.2305	0
		2.24093	4		2.24093	0
		2.25135	0		2.25135	4
		2.26177	0		2.26177	0
		2.27218	0		2.27218	0
		2.2826	0		2.2826	0
		2.29302	0		2.29302	0
		2.30343	0		2.30343	0
		2.31385	0		2.31385	0
		2.32427	0		2.32427	0
		2.33468	0		2.33468	0
		2.3451	0		2.3451	0
		2.35552	0		2.35552	0
		2.36593	0		2.36593	0
		2.37635	0		2.37635	0
		2.38677	0		2.38677	4
		2.39718	0		2.39718	4
		2.4076	4		2.4076	0
		2.41802	4		2.41802	0
		2.42843	0		2.42843	0
		2.43885	0		2.43885	0
		2.44928	0		2.44928	0
		2.4597	0		2.4597	0
		2.47012	0		2.47012	0
		2.48053	0		2.48053	0
		2.49095	0		2.49095	0
		2.50137	0		2.50137	0
		2.51178	0		2.51178	0
		2.5222	0		2.5222	0
		2.53262	0		2.53262	0
		2.54303	4		2.54303	0
		2.55345	0		2.55345	4
		2.56387	0		2.56387	0
		2.57428	0		2.57428	0
		2.5847	4		2.5847	0
		2.59512	0		2.59512	0
		2.60553	0		2.60553	0
		2.61595	0		2.61595	0
		2.62637	0		2.62637	0
		2.63678	0		2.63678	0
		2.6472	0		2.6472	0
		2.65763	0		2.65763	0
		2.66805	0		2.66805	4
		2.67847	0		2.67847	0
		2.68888	0		2.68888	0
		2.6993	0		2.6993	0
		2.70972	0		2.70972	0
		2.72013	0		2.72013	4
		2.73055	0		2.73055	4
		2.74097	0		2.74097	0
		2.75138	0		2.75138	4
		2.7618	4		2.7618	0
		2.77222	0		2.77222	4
		2.78263	0		2.78263	0
		2.79305	0		2.79305	4
		2.80347	0		2.80347	0
		2.81388	4		2.81388	0
		2.8243	1752		2.8243	1692
		2.83472	1992		2.83472	2124
		2.84513	2068		2.84513	2060
		2.85555	2156		2.85555	2080
		2.86597	1936		2.86597	2204
		2.8764	2124		2.8764	1980
		2.88682	1900		2.88682	2300
		2.89723	2008		2.89723	2172
		2.90765	1936		2.90765	2180
		2.91807	1964		2.91807	2148
		2.92848	2032		2.92848	2084
		2.9389	2092		2.9389	2136
		2.94932	1876		2.94932	1944
		2.95973	1936		2.95973	2064
		2.97015	1708		2.97015	2112
		2.98057	1764		2.98057	2252
		2.99098	1516		2.99098	2208
		3.0014	1588		3.0014	2016
		3.01182	1360		3.01182	2076
		3.02223	1648		3.02223	2292
		3.03265	1428		3.03265	2064
		3.04307	1604		3.04307	1920
		3.05348	1588		3.05348	2044
		3.0639	1900		3.0639	2096
		3.07432	1740		3.07432	1836
		3.08475	1600		3.08475	2124
		3.09517	1232		3.09517	2092
		3.10558	948		3.10558	2096
		3.116	912		3.116	2188
		3.12642	756		3.12642	2080
		3.13683	912		3.13683	1912
		3.14725	928		3.14725	2192
		3.15767	892		3.15767	2028
		3.16808	840		3.16808	2124
		3.1785	984		3.1785	2044
		3.18892	1012		3.18892	2388
		3.19933	912		3.19933	2480
		3.20975	648		3.20975	3396
		3.22017	604		3.22017	5404
		3.23058	912		3.23058	10052
		3.241	1052		3.241	18316
		3.25142	1364		3.25142	31296
		3.26183	2136		3.26183	47804
		3.27225	2484		3.27225	64808
		3.28267	3256		3.28267	86236
		3.2931	4244		3.2931	100500
		3.30352	4732		3.30352	108448
		3.31393	4576		3.31393	101992
		3.32435	4244		3.32435	87864
		3.33477	3492		3.33477	67720
		3.34518	2624		3.34518	46528
		3.3556	2080		3.3556	29864
		3.36602	1440		3.36602	19324
		3.37643	1012		3.37643	12644
		3.38685	840		3.38685	9336
		3.39727	544		3.39727	6624
		3.40768	500		3.40768	5300
		3.4181	484		3.4181	4044
		3.42852	512		3.42852	3772
		3.43893	600		3.43893	3084
		3.44935	796		3.44935	2980
		3.45977	940		3.45977	3020
		3.47018	1156		3.47018	2928
		3.4806	1260		3.4806	2708
		3.49102	1344		3.49102	2644
		3.50143	1064		3.50143	2608
		3.51187	1212		3.51187	2376
		3.52228	1340		3.52228	2548
		3.5327	1192		3.5327	2452
		3.54312	1284		3.54312	2576
		3.55353	1444		3.55353	2484
		3.56395	1436		3.56395	2452
		3.57437	1620		3.57437	2196
		3.58478	1716		3.58478	2576
		3.5952	1448		3.5952	2324
		3.60562	1684		3.60562	2292
		3.61603	1624		3.61603	2400
		3.62645	1656		3.62645	2496
		3.63687	1432		3.63687	2436
		3.64728	1508		3.64728	2460
		3.6577	1316		3.6577	2440
		3.66812	1368		3.66812	2340
		3.67853	1336		3.67853	2196
		3.68895	1212		3.68895	2416
		3.69937	1128		3.69937	2292
		3.70978	1192		3.70978	2404
		3.72022	1288		3.72022	2320
		3.73063	1324		3.73063	2204
		3.74105	1260		3.74105	2260
		3.75147	1416		3.75147	2200
		3.76188	1356		3.76188	2508
		3.7723	1208		3.7723	2436
		3.78272	1232		3.78272	2316
		3.79313	1028		3.79313	2360
		3.80355	1020		3.80355	2092
		3.81397	1124		3.81397	2120
		3.82438	984		3.82438	1968
		3.8348	1124		3.8348	2100
		3.84522	960		3.84522	2320
		3.85563	1132		3.85563	2252
		3.86605	1316		3.86605	2256
		3.87647	1648		3.87647	2072
		3.88688	1572		3.88688	2276
		3.8973	1700		3.8973	2400
		3.90772	1612		3.90772	2388
		3.91813	1564		3.91813	2340
		3.92855	1432		3.92855	2388
		3.93898	1380		3.93898	2212
		3.9494	1388		3.9494	2368
		3.95982	1528		3.95982	2364
		3.97023	1656		3.97023	2388
		3.98065	1764		3.98065	2184
		3.99107	1872		3.99107	2536
		4.00148	2144		4.00148	2256
		4.0119	2004		4.0119	2608
		4.02232	2140		4.02232	2380
		4.03273	2384		4.03273	2592
		4.04315	2156		4.04315	2484
		4.05357	2224		4.05357	2320
		4.06398	2084		4.06398	2492
		4.0744	2320		4.0744	2728
		4.08482	2116		4.08482	2572
		4.09523	2016		4.09523	2168
		4.10565	2040		4.10565	2472
		4.11607	2104		4.11607	2316
		4.12648	2208		4.12648	2124
		4.1369	2016		4.1369	2412
		4.14733	1940		4.14733	2400
		4.15775	2020		4.15775	2620
		4.16817	2060		4.16817	2248
		4.17858	2168		4.17858	2464
		4.189	2268		4.189	2332
		4.19942	2388		4.19942	2212
		4.20983	2144		4.20983	2396
		4.22025	2176		4.22025	2248
		4.23067	2224		4.23067	2516
		4.24108	2212		4.24108	2112
		4.2515	2276		4.2515	2228
		4.26192	2248		4.26192	2328
		4.27233	2168		4.27233	2188
		4.28275	2244		4.28275	2468
		4.29317	1932		4.29317	2420
		4.30358	2080		4.30358	2448
		4.314	2020		4.314	2308
		4.32442	2304		4.32442	2252
		4.33483	2324		4.33483	2096
		4.34525	2352		4.34525	2304
		4.35568	2152		4.35568	2168
		4.3661	2276		4.3661	2316
		4.37652	2084		4.37652	2240
		4.38693	2344		4.38693	2388
		4.39735	2132		4.39735	2376
		4.40777	2276		4.40777	2176
		4.41818	2252		4.41818	2092
		4.4286	2112		4.4286	2256
		4.43902	2132		4.43902	2224
		4.44943	2132		4.44943	2384
		4.45985	2176		4.45985	2376
		4.47027	1960		4.47027	2292
		4.48068	1780		4.48068	2332
		4.4911	1968		4.4911	2136
		4.50152	1880		4.50152	2352
		4.51193	2024		4.51193	2304
		4.52235	1864		4.52235	2076
		4.53277	1960		4.53277	2308
		4.54318	1836		4.54318	2012
		4.5536	2064		4.5536	2064
		4.56402	1972		4.56402	2168
		4.57445	1856		4.57445	2048
		4.58487	1768		4.58487	2112
		4.59528	1848		4.59528	1956
		4.6057	1844		4.6057	1888
		4.61612	1780		4.61612	1936
		4.62653	1852		4.62653	1828
		4.63695	1668		4.63695	2028
		4.64737	1832		4.64737	1888
		4.65778	1576		4.65778	1888
		4.6682	1848		4.6682	2040
		4.67862	2000		4.67862	2136
		4.68903	2048		4.68903	2016
		4.69945	1972		4.69945	2196
		4.70987	2024		4.70987	2268
		4.72028	2120		4.72028	2372
		4.7307	1988		4.7307	2368
		4.74112	2004		4.74112	2284
		4.75153	2276		4.75153	2240
		4.76195	2320		4.76195	2184
		4.77237	2300		4.77237	2140
		4.7828	2188		4.7828	2140
		4.79322	2104		4.79322	2244
		4.80363	2276		4.80363	2136
		4.81405	2004		4.81405	2360
		4.82447	2412		4.82447	2172
		4.83488	2232		4.83488	2072
		4.8453	2348		4.8453	2236
		4.85572	2048		4.85572	2288
		4.86613	2288		4.86613	2096
		4.87655	2560		4.87655	2316
		4.88697	2256		4.88697	2088
		4.89738	2280		4.89738	1872
		4.9078	2224		4.9078	2396
		4.91822	2240		4.91822	2152
		4.92863	2316		4.92863	2380
		4.93905	2576		4.93905	2088
		4.94947	2372		4.94947	2260
		4.95988	2176		4.95988	2264
		4.9703	2096		4.9703	2188
		4.98072	2284		4.98072	2312
		4.99115	2172		4.99115	2152
		5.00157	2296		5.00157	2352
		5.01198	2160		5.01198	2272
		5.0224	2364		5.0224	2204
		5.03282	2424		5.03282	2096
		5.04323	2528		5.04323	2428
		5.05365	2448		5.05365	2076
		5.06407	2260		5.06407	2160
		5.07448	2300		5.07448	2128
		5.0849	2424		5.0849	2192
		5.09532	2204		5.09532	2040
		5.10573	2012		5.10573	2452
		5.11615	2532		5.11615	2400
		5.12657	2496		5.12657	2156
		5.13698	2400		5.13698	2036
		5.1474	2396		5.1474	2196
		5.15782	2348		5.15782	2148
		5.16823	2480		5.16823	2184
		5.17865	2400		5.17865	2356
		5.18907	2244		5.18907	2060
		5.19948	2612		5.19948	2148
		5.20992	2108		5.20992	2232
		5.22033	2304		5.22033	2268
		5.23075	2400		5.23075	2324
		5.24117	2196		5.24117	2144
		5.25158	2432		5.25158	2292
		5.262	2392		5.262	2136
		5.27242	2256		5.27242	2444
		5.28283	2312		5.28283	2208
		5.29325	2288		5.29325	2220
		5.30367	2424		5.30367	2104
		5.31408	2248		5.31408	2352
		5.3245	2236		5.3245	2192
		5.33492	2136		5.33492	2152
		5.34533	2296		5.34533	2420
		5.35575	2048		5.35575	2176
		5.36617	2248		5.36617	2068
		5.37658	2080		5.37658	1964
		5.387	2204		5.387	1952
		5.39742	2092		5.39742	2264
		5.40783	2260		5.40783	2368
		5.41827	2336		5.41827	2048
		5.42868	2472		5.42868	2072
		5.4391	2204		5.4391	2164
		5.44952	2212		5.44952	2088
		5.45993	2144		5.45993	1996
		5.47035	2256		5.47035	1956
		5.48077	2312		5.48077	2096
		5.49118	2348		5.49118	2364
		5.5016	2352		5.5016	2244
		5.51202	2316		5.51202	2052
		5.52243	2056		5.52243	2396
		5.53285	2252		5.53285	2420
		5.54327	2116		5.54327	2200
		5.55368	2340		5.55368	2332
		5.5641	2396		5.5641	2328
		5.57452	2356		5.57452	2068
		5.58493	2312		5.58493	2352
		5.59535	2228		5.59535	2072
		5.60577	2284		5.60577	2124
		5.61618	2380		5.61618	2196
		5.6266	2500		5.6266	2212
		5.63703	2464		5.63703	1988
		5.64745	2516		5.64745	2100
		5.65787	2420		5.65787	2060
		5.66828	2400		5.66828	2028
		5.6787	2412		5.6787	2080
		5.68912	2500		5.68912	2252
		5.69953	2092		5.69953	2164
		5.70995	2468		5.70995	2180
		5.72037	2264		5.72037	2156
		5.73078	2132		5.73078	2152
		5.7412	2256		5.7412	2004
		5.75162	2108		5.75162	2308
		5.76203	2324		5.76203	2172
		5.77245	2416		5.77245	2036
		5.78287	2280		5.78287	2072
		5.79328	2484		5.79328	2256
		5.8037	2252		5.8037	2176
		5.81412	2640		5.81412	2340
		5.82453	2212		5.82453	2040
		5.83495	2328		5.83495	2176
		5.84538	2288		5.84538	2168
		5.8558	1984		5.8558	2268
		5.86622	2248		5.86622	2160
		5.87663	2276		5.87663	2276
		5.88705	2220		5.88705	2036
		5.89747	2056		5.89747	2236
		5.90788	1836		5.90788	2216
		5.9183	1400		5.9183	2176
		5.92872	1148		5.92872	2140
		5.93913	864		5.93913	2260
		5.94955	784		5.94955	2104
		5.95997	728		5.95997	2164
		5.97038	560		5.97038	2208
		5.9808	504		5.9808	2312
		5.99122	588		5.99122	2156
		6.00163	508		6.00163	2100
		6.01205	468		6.01205	2180
		6.02247	540		6.02247	1864
		6.03288	408		6.03288	2272
		6.0433	484		6.0433	2168
		6.05373	492		6.05373	2180
		6.06415	504		6.06415	2156
		6.07457	508		6.07457	2236
		6.08498	512		6.08498	2096
		6.0954	588		6.0954	2028
		6.10582	672		6.10582	2056
		6.11623	672		6.11623	2360
		6.12665	808		6.12665	2420
		6.13707	784		6.13707	2092
		6.14748	904		6.14748	2248
		6.1579	1072		6.1579	2340
		6.16832	1184		6.16832	2300
		6.17873	1300		6.17873	2188
		6.18915	1292		6.18915	2212
		6.19957	1560		6.19957	2024
		6.20998	1680		6.20998	2204
		6.2204	1800		6.2204	2180
		6.23082	1876		6.23082	2244
		6.24123	1932		6.24123	2192
		6.25165	1980		6.25165	2052
		6.26207	1888		6.26207	2168
		6.2725	2032		6.2725	2244
		6.28292	2100		6.28292	2116
		6.29333	2080		6.29333	2572
		6.30375	2256		6.30375	2276
		6.31417	2120		6.31417	2232
		6.32458	2412		6.32458	2288
		6.335	2260		6.335	2148
		6.34542	2500		6.34542	2184
		6.35583	2212		6.35583	2192
		6.36625	2324		6.36625	2040
		6.37667	2520		6.37667	2308
		6.38708	2528		6.38708	2228
		6.3975	2336		6.3975	2144
		6.40792	2492		6.40792	2180
		6.41833	2416		6.41833	2216
		6.42875	2480		6.42875	2128
		6.43917	2620		6.43917	2400
		6.44958	2416		6.44958	2308
		6.46	2320		6.46	2128
		6.47042	2276		6.47042	2188
		6.48085	2272		6.48085	2424
		6.49127	2544		6.49127	2464
		6.50168	2608		6.50168	2120
		6.5121	2404		6.5121	2420
		6.52252	2424		6.52252	2260
		6.53293	2236		6.53293	2172
		6.54335	2204		6.54335	2456
		6.55377	2336		6.55377	2416
		6.56418	2344		6.56418	2244
		6.5746	2440		6.5746	2284
		6.58502	2332		6.58502	2208
		6.59543	2476		6.59543	2384
		6.60585	2448		6.60585	2372
		6.61627	2380		6.61627	2144
		6.62668	2588		6.62668	2244
		6.6371	2400		6.6371	2308
		6.64752	2504		6.64752	2208
		6.65793	2396		6.65793	2072
		6.66835	2344		6.66835	2060
		6.67877	2420		6.67877	2388
		6.6892	2456		6.6892	2372
		6.69962	2304		6.69962	2176
		6.71003	2364		6.71003	2000
		6.72045	2512		6.72045	2324
		6.73087	2328		6.73087	2520
		6.74128	2300		6.74128	2348
		6.7517	2520		6.7517	2376
		6.76212	2500		6.76212	2396
		6.77253	2416		6.77253	2364
		6.78295	2620		6.78295	2452
		6.79337	2496		6.79337	2240
		6.80378	2468		6.80378	2184
		6.8142	2468		6.8142	2300
		6.82462	2660		6.82462	2220
		6.83503	2472		6.83503	2368
		6.84545	2632		6.84545	2416
		6.85587	2504		6.85587	2188
		6.86628	2616		6.86628	2476
		6.8767	2312		6.8767	2376
		6.88712	2448		6.88712	2320
		6.89753	2360		6.89753	2628
		6.90797	2648		6.90797	2344
		6.91838	2624		6.91838	2292
		6.9288	2732		6.9288	2616
		6.93922	2596		6.93922	2452
		6.94963	2624		6.94963	2444
		6.96005	2484		6.96005	2288
		6.97047	2824		6.97047	2536
		6.98088	2668		6.98088	2240
		6.9913	2656		6.9913	2388
		7.00172	2464		7.00172	2384
		7.01213	2340		7.01213	2376
		7.02255	2460		7.02255	2284
		7.03297	2600		7.03297	2684
		7.04338	2600		7.04338	2324
		7.0538	2408		7.0538	2168
		7.06422	2480		7.06422	2300
		7.07463	2464		7.07463	2356
		7.08505	2612		7.08505	2308
		7.09547	2540		7.09547	2396
		7.10588	2348		7.10588	2468
		7.11632	2480		7.11632	2520
		7.12673	2684		7.12673	2320
		7.13715	2472		7.13715	2604
		7.14757	2644		7.14757	2456
		7.15798	2580		7.15798	2540
		7.1684	2416		7.1684	2612
		7.17882	2724		7.17882	2432
		7.18923	2384		7.18923	2368
		7.19965	2776		7.19965	2148
		7.21007	2644		7.21007	2388
		7.22048	2580		7.22048	2460
		7.2309	2616		7.2309	2616
		7.24132	2572		7.24132	2400
		7.25173	2904		7.25173	2608
		7.26215	2640		7.26215	2384
		7.27257	2760		7.27257	2484
		7.28298	2984		7.28298	2596
		7.2934	2416		7.2934	2684
		7.30382	2776		7.30382	2368
		7.31423	2788		7.31423	2592
		7.32467	2832		7.32467	2336
		7.33508	2912		7.33508	2568
		7.3455	2668		7.3455	2444
		7.35592	2616		7.35592	2508
		7.36633	2824		7.36633	2876
		7.37675	2656		7.37675	2524
		7.38717	2876		7.38717	2476
		7.39758	2884		7.39758	2448
		7.408	2544		7.408	2280
		7.41842	2668		7.41842	2488
		7.42883	2588		7.42883	2404
		7.43925	2480		7.43925	2444
		7.44967	2620		7.44967	2496
		7.46008	2380		7.46008	2484
		7.4705	2432		7.4705	2636
		7.48092	2576		7.48092	2608
		7.49133	2312		7.49133	2696
		7.50175	1208		7.50175	2544
		7.51217	56		7.51217	44
		7.52258	56		7.52258	64
		7.533	56		7.533	28
		7.54343	32		7.54343	40
		7.55385	20		7.55385	32
		7.56427	52		7.56427	44
		7.57468	36		7.57468	32
		7.5851	20		7.5851	56
		7.59552	72		7.59552	76
		7.60593	72		7.60593	32
		7.61635	76		7.61635	72
		7.62677	88		7.62677	68
		7.63718	44		7.63718	52
		7.6476	76		7.6476	92
		7.65802	72		7.65802	68
		7.66843	80		7.66843	80
		7.67885	108		7.67885	68
		7.68927	64		7.68927	96
		7.69968	108		7.69968	100
		7.7101	116		7.7101	104
		7.72052	120		7.72052	104
		7.73093	112		7.73093	108
		7.74135	92		7.74135	132
		7.75178	120		7.75178	164
		7.7622	148		7.7622	168
		7.77262	60		7.77262	100
		7.78303	136		7.78303	148
		7.79345	140		7.79345	160
		7.80387	108		7.80387	148
		7.81428	160		7.81428	176
		7.8247	124		7.8247	164
		7.83512	188		7.83512	156
		7.84553	136		7.84553	168
		7.85595	108		7.85595	212
		7.86637	212		7.86637	212
		7.87678	144		7.87678	264
		7.8872	156		7.8872	216
		7.89762	228		7.89762	264
		7.90803	208		7.90803	312
		7.91845	272		7.91845	304
		7.92887	244		7.92887	328
		7.93928	308		7.93928	304
		7.9497	324		7.9497	488
		7.96012	372		7.96012	552
		7.97055	448		7.97055	648
		7.98097	708		7.98097	836
		7.99138	780		7.99138	0
		8.0018	0		8.0018	0
		8.01222	0		8.01222	0
		8.02263	0		8.02263	0
		8.03305	0		8.03305	0
		8.04347	0		8.04347	0
		8.05388	0		8.05388	8
		8.0643	0		8.0643	0
		8.07472	0		8.07472	4
		8.08513	0		8.08513	0
		8.09555	0		8.09555	4
		8.10597	0		8.10597	0
		8.11638	0		8.11638	0
		8.1268	4		8.1268	0
		8.13722	0		8.13722	0
		8.14763	4		8.14763	0
		8.15805	4		8.15805	8
		8.16847	0		8.16847	0
		8.1789	0		8.1789	0
		8.18932	0		8.18932	0
		8.19973	0		8.19973	0
		8.21015	0		8.21015	4
		8.22057	0		8.22057	4
		8.23098	0		8.23098	0
		8.2414	0		8.2414	0
		8.25182	0		8.25182	0
		8.26223	4		8.26223	0
		8.27265	0		8.27265	0
		8.28307	0		8.28307	4
		8.29348	0		8.29348	0
		8.3039	0		8.3039	0
		8.31432	0		8.31432	4
		8.32473	0		8.32473	0
		8.33515	0		8.33515	0
		8.34557	0		8.34557	0
		8.35598	0		8.35598	0
		8.3664	0		8.3664	0
		8.37682	0		8.37682	0
		8.38725	0		8.38725	0
		8.39767	0		8.39767	8
		8.40808	0		8.40808	0
		8.4185	0		8.4185	4
		8.42892	0		8.42892	4
		8.43933	0		8.43933	0
		8.44975	0		8.44975	0
		8.46017	4		8.46017	0
		8.47058	0		8.47058	0
		8.481	0		8.481	0
		8.49142	0		8.49142	0
		8.50183	0		8.50183	0
		8.51225	0		8.51225	0
		8.52267	0		8.52267	4
		8.53308	0		8.53308	0
		8.5435	0		8.5435	0
		8.55392	0		8.55392	0
		8.56433	4		8.56433	0
		8.57475	0		8.57475	0
		8.58517	0		8.58517	0
		8.59558	0		8.59558	4
		8.60602	0		8.60602	0
		8.61643	0		8.61643	0
		8.62685	0		8.62685	0
		8.63727	0		8.63727	0
		8.64768	0		8.64768	0
		8.6581	4		8.6581	0
		8.66852	0		8.66852	0
		8.67893	0		8.67893	0
		8.68935	0		8.68935	0
		8.69977	0		8.69977	0
		8.71018	0		8.71018	0
		8.7206	0		8.7206	0
		8.73102	0		8.73102	4
		8.74143	0		8.74143	4
		8.75185	0		8.75185	4
		8.76227	4		8.76227	4
		8.77268	0		8.77268	4
		8.7831	0		8.7831	0
		8.79352	0		8.79352	4
		8.80393	0		8.80393	0
		8.81437	0		8.81437	0
		8.82478	0		8.82478	0
		8.8352	4		8.8352	0
		8.84562	0		8.84562	0
		8.85603	4		8.85603	0
		8.86645	0		8.86645	0
		8.87687	0		8.87687	0
		8.88728	0		8.88728	0
		8.8977	4		8.8977	0
		8.90812	0		8.90812	0
		8.91853	4		8.91853	0
		8.92895	0		8.92895	0
		8.93937	0		8.93937	0
		8.94978	0		8.94978	0
		8.9602	0		8.9602	0
		8.97062	0		8.97062	0
		8.98103	4		8.98103	0
		8.99145	0		8.99145	0
		9.00187	0		9.00187	4
		9.01228	0		9.01228	0
		9.02272	0		9.02272	0
		9.03313	0		9.03313	0
		9.04355	0		9.04355	0
		9.05397	0		9.05397	4
		9.06438	0		9.06438	8
		9.0748	0		9.0748	4
		9.08522	4		9.08522	0
		9.09563	0		9.09563	0
		9.10605	4		9.10605	0
		9.11647	0		9.11647	0
		9.12688	4		9.12688	0
		9.1373	0		9.1373	0
		9.14772	0		9.14772	4
		9.15813	0		9.15813	0
		9.16855	0		9.16855	0
		9.17897	0		9.17897	0
		9.18938	0		9.18938	4
		9.1998	0		9.1998	0
		9.21022	0		9.21022	0
		9.22063	0		9.22063	4
		9.23105	0		9.23105	0
		9.24148	4		9.24148	4
		9.2519	4		9.2519	0
		9.26232	0		9.26232	0
		9.27273	0		9.27273	0
		9.28315	0		9.28315	0
		9.29357	0		9.29357	0
		9.30398	0		9.30398	0
		9.3144	0		9.3144	0
		9.32482	0		9.32482	0
		9.33523	0		9.33523	0
		9.34565	0		9.34565	0
		9.35607	0		9.35607	0
		9.36648	0		9.36648	8
		9.3769	0		9.3769	0
		9.38732	0		9.38732	4
		9.39773	0		9.39773	0
		9.40815	8		9.40815	0
		9.41857	0		9.41857	4
		9.42898	0		9.42898	0
		9.4394	0		9.4394	0
		9.44983	4		9.44983	0
		9.46025	0		9.46025	0
		9.47067	0		9.47067	0
		9.48108	0		9.48108	0
		9.4915	0		9.4915	0
		9.50192	4		9.50192	0
		9.51233	0		9.51233	0
		9.52275	0		9.52275	0
		9.53317	4		9.53317	8
		9.54358	4		9.54358	0
		9.554	0		9.554	0
		9.56442	0		9.56442	4
		9.57483	0		9.57483	4
		9.58525	0		9.58525	0
		9.59567	0		9.59567	0
		9.60608	0		9.60608	0
		9.6165	0		9.6165	0
		9.62692	0		9.62692	4
		9.63733	0		9.63733	0
		9.64775	0		9.64775	0
		9.65817	0		9.65817	0
		9.6686	0		9.6686	0
		9.67902	0		9.67902	0
		9.68943	0		9.68943	4
		9.69985	0		9.69985	4
		9.71027	0		9.71027	0
		9.72068	0		9.72068	0
		9.7311	0		9.7311	0
		9.74152	0		9.74152	0
		9.75193	0		9.75193	0
		9.76235	0		9.76235	0
		9.77277	4		9.77277	0
		9.78318	4		9.78318	0
		9.7936	0		9.7936	0
		9.80402	0		9.80402	4
		9.81443	0		9.81443	0
		9.82485	0		9.82485	0
		9.83527	0		9.83527	0
		9.84568	0		9.84568	4
		9.8561	0		9.8561	0
		9.86652	0		9.86652	4
		9.87695	0		9.87695	0
		9.88737	8		9.88737	0
		9.89778	0		9.89778	0
		9.9082	0		9.9082	0
		9.91862	0		9.91862	4
		9.92903	4		9.92903	0
		9.93945	0		9.93945	0
		9.94987	0		9.94987	0
		9.96028	0		9.96028	0
		9.9707	0		9.9707	0
		9.98112	0		9.98112	0
		9.99153	0		9.99153	0
		10.002	0		10.002	4
		10.0124	0		10.0124	0
		10.0228	0		10.0228	4
		10.0332	8		10.0332	0
		10.0436	0		10.0436	0
		10.054	0		10.054	0
		10.0645	0		10.0645	4
		10.0749	0		10.0749	0
		10.0853	0		10.0853	8
		10.0957	0		10.0957	0
		10.1061	4		10.1061	0
		10.1166	0		10.1166	0
		10.127	4		10.127	0
		10.1374	0		10.1374	0
		10.1478	0		10.1478	0
		10.1582	0		10.1582	4
		10.1686	0		10.1686	0
		10.1791	0		10.1791	0
		10.1895	4		10.1895	0
		10.1999	4		10.1999	4
		10.2103	0		10.2103	0
		10.2207	0		10.2207	0
		10.2311	0		10.2311	0
		10.2416	0		10.2416	4
		10.252	0		10.252	0
		10.2624	0		10.2624	0
		10.2728	0		10.2728	0
		10.2832	0		10.2832	0
		10.2936	0		10.2936	0
		10.3041	0		10.3041	0
		10.3145	0		10.3145	0
		10.3249	0		10.3249	0
		10.3353	0		10.3353	4
		10.3457	0		10.3457	0
		10.3561	0		10.3561	0
		10.3666	0		10.3666	0
		10.377	0		10.377	0
		10.3874	0		10.3874	4
		10.3978	0		10.3978	0
		10.4082	0		10.4082	0
		10.4186	0		10.4186	0
		10.4291	0		10.4291	0
		10.4395	4		10.4395	0
		10.4499	0		10.4499	0
		10.4603	0		10.4603	0
		10.4707	0		10.4707	0
		10.4811	0		10.4811	0
		10.4916	4		10.4916	0
		10.502	0		10.502	0
		10.5124	0		10.5124	0
		10.5228	0		10.5228	0
		10.5333	0		10.5333	0
		10.5437	0		10.5437	0
		10.5541	0		10.5541	0
		10.5645	0		10.5645	0
		10.5749	4		10.5749	0
		10.5853	0		10.5853	0
		10.5958	0		10.5958	0
		10.6062	4		10.6062	0
		10.6166	0		10.6166	0
		10.627	0		10.627	0
		10.6374	0		10.6374	0
		10.6478	0		10.6478	4
		10.6583	0		10.6583	4
		10.6687	0		10.6687	4
		10.6791	0		10.6791	0
		10.6895	0		10.6895	0
		10.6999	0		10.6999	0
		10.7103	0		10.7103	0
		10.7208	4		10.7208	0
		10.7312	4		10.7312	0
		10.7416	4		10.7416	0
		10.752	4		10.752	0
		10.7624	0		10.7624	0
		10.7729	0		10.7729	0
		10.7833	0		10.7833	4
		10.7937	0		10.7937	0
		10.8041	0		10.8041	4
		10.8145	4		10.8145	8
		10.8249	0		10.8249	0
		10.8354	0		10.8354	0
		10.8458	0		10.8458	0
		10.8562	0		10.8562	0
		10.8666	0		10.8666	0
		10.877	0		10.877	0
		10.8874	4		10.8874	0
		10.8979	0		10.8979	0
		10.9083	0		10.9083	0
		10.9187	0		10.9187	4
		10.9291	0		10.9291	0
		10.9395	0		10.9395	0
		10.9499	0		10.9499	0
		10.9604	8		10.9604	0
		10.9708	0		10.9708	0
		10.9812	8		10.9812	0
		10.9916	0		10.9916	0
		11.002	0		11.002	0
		11.0124	0		11.0124	0
		11.0229	4		11.0229	0
		11.0333	0		11.0333	0
		11.0437	0		11.0437	0
		11.0541	0		11.0541	0
		11.0645	0		11.0645	0
		11.0749	0		11.0749	8
		11.0854	0		11.0854	4
		11.0958	4		11.0958	0
		11.1062	0		11.1062	0
		11.1166	4		11.1166	0
		11.127	0		11.127	0
		11.1374	0		11.1374	0
		11.1479	0		11.1479	0
		11.1583	0		11.1583	0
		11.1687	0		11.1687	0
		11.1791	12		11.1791	0
		11.1896	0		11.1896	0
		11.2	0		11.2	0
		11.2104	0		11.2104	0
		11.2208	4		11.2208	4
		11.2312	0		11.2312	0
		11.2416	0		11.2416	0
		11.2521	0		11.2521	0
		11.2625	0		11.2625	0
		11.2729	0		11.2729	0
		11.2833	4		11.2833	0
		11.2937	0		11.2937	0
		11.3041	0		11.3041	0
		11.3146	4		11.3146	4
		11.325	0		11.325	4
		11.3354	4		11.3354	0
		11.3458	0		11.3458	0
		11.3562	0		11.3562	0
		11.3666	0		11.3666	4
		11.3771	0		11.3771	0
		11.3875	0		11.3875	0
		11.3979	0		11.3979	0
		11.4083	0		11.4083	0
		11.4187	0		11.4187	0
		11.4291	0		11.4291	0
		11.4396	0		11.4396	0
		11.45	0		11.45	4
		11.4604	0		11.4604	0
		11.4708	0		11.4708	0
		11.4812	0		11.4812	8
		11.4916	4		11.4916	0
		11.5021	0		11.5021	4
		11.5125	0		11.5125	0
		11.5229	0		11.5229	0
		11.5333	4		11.5333	4
		11.5437	8		11.5437	0
		11.5541	0		11.5541	0
		11.5646	0		11.5646	0
		11.575	4		11.575	0
		11.5854	0		11.5854	4
		11.5958	0		11.5958	4
		11.6062	0		11.6062	0
		11.6167	0		11.6167	0
		11.6271	0		11.6271	0
		11.6375	4		11.6375	0
		11.6479	4		11.6479	0
		11.6583	0		11.6583	4
		11.6687	0		11.6687	0
		11.6792	0		11.6792	0
		11.6896	0		11.6896	0
		11.7	0		11.7	0
		11.7104	4		11.7104	0
		11.7208	0		11.7208	0
		11.7312	0		11.7312	0
		11.7417	0		11.7417	0
		11.7521	0		11.7521	0
		11.7625	0		11.7625	4
		11.7729	0		11.7729	0
		11.7834	0		11.7834	0
		11.7938	0		11.7938	0
		11.8042	0		11.8042	4
		11.8146	0		11.8146	0
		11.825	4		11.825	0
		11.8354	0		11.8354	4
		11.8459	0		11.8459	0
		11.8563	0		11.8563	8
		11.8667	0		11.8667	0
		11.8771	0		11.8771	0
		11.8875	0		11.8875	0
		11.8979	0		11.8979	8
		11.9084	0		11.9084	4
		11.9188	0		11.9188	0
		11.9292	0		11.9292	0
		11.9396	0		11.9396	0
		11.95	0		11.95	0
		11.9604	0		11.9604	4
		11.9709	0		11.9709	0
		11.9813	0		11.9813	0
		11.9917	4		11.9917	0
		12.0021	0		12.0021	0
		12.0125	0		12.0125	8
		12.0229	0		12.0229	0
		12.0334	0		12.0334	0
		12.0438	0		12.0438	0
		12.0542	0		12.0542	0
		12.0646	0		12.0646	0
		12.075	0		12.075	0
		12.0854	0		12.0854	0
		12.0959	4		12.0959	0
		12.1063	0		12.1063	4
		12.1167	0		12.1167	0
		12.1271	4		12.1271	0
		12.1375	0		12.1375	8
		12.1479	0		12.1479	0
		12.1584	0		12.1584	0
		12.1688	0		12.1688	0
		12.1792	4		12.1792	4
		12.1896	0		12.1896	0
		12.2	0		12.2	0
		12.2105	0		12.2105	0
		12.2209	0		12.2209	0
		12.2313	0		12.2313	0
		12.2417	0		12.2417	0
		12.2521	0		12.2521	0
		12.2625	0		12.2625	0
		12.273	0		12.273	0
		12.2834	0		12.2834	0
		12.2938	0		12.2938	0
		12.3042	0		12.3042	4
		12.3146	0		12.3146	0
		12.325	0		12.325	0
		12.3355	0		12.3355	0
		12.3459	0		12.3459	0
		12.3563	0		12.3563	0
		12.3667	0		12.3667	4
		12.3771	4		12.3771	0
		12.3875	0		12.3875	4
		12.398	0		12.398	4
		12.4084	0		12.4084	0
		12.4188	0		12.4188	0
		12.4292	0		12.4292	0
		12.4397	4		12.4397	0
		12.4501	0		12.4501	0
		12.4605	0		12.4605	0
		12.4709	0		12.4709	0
		12.4813	0		12.4813	0
		12.4917	0		12.4917	0
		12.5022	0		12.5022	0
		12.5126	0		12.5126	0
		12.523	0		12.523	0
		12.5334	0		12.5334	0
		12.5438	0		12.5438	0
		12.5542	0		12.5542	0
		12.5647	0		12.5647	0
		12.5751	0		12.5751	4
		12.5855	0		12.5855	0
		12.5959	0		12.5959	4
		12.6063	0		12.6063	0
		12.6167	0		12.6167	0
		12.6272	0		12.6272	0
		12.6376	0		12.6376	4
		12.648	0		12.648	0
		12.6584	0		12.6584	0
		12.6688	0		12.6688	0
		12.6792	0		12.6792	0
		12.6897	0		12.6897	4
		12.7001	0		12.7001	4
		12.7105	0		12.7105	4
		12.7209	0		12.7209	0
		12.7313	0		12.7313	0
		12.7417	0		12.7417	0
		12.7522	0		12.7522	4
		12.7626	0		12.7626	0
		12.773	0		12.773	0
		12.7834	0		12.7834	0
		12.7938	0		12.7938	4
		12.8042	0		12.8042	4
		12.8147	0		12.8147	0
		12.8251	4		12.8251	0
		12.8355	4		12.8355	0
		12.8459	0		12.8459	0
		12.8564	0		12.8564	0
		12.8668	4		12.8668	0
		12.8772	0		12.8772	0
		12.8876	0		12.8876	0
		12.898	4		12.898	0
		12.9084	4		12.9084	0
		12.9189	0		12.9189	0
		12.9293	4		12.9293	0
		12.9397	0		12.9397	0
		12.9501	0		12.9501	0
		12.9605	0		12.9605	0
		12.9709	0		12.9709	4
		12.9814	0		12.9814	0
		12.9918	0		12.9918	4
		13.0022	0		13.0022	0
		13.0126	0		13.0126	0
		13.023	4		13.023	0
		13.0334	4		13.0334	12
		13.0439	0		13.0439	0
		13.0543	0		13.0543	0
		13.0647	0		13.0647	0
		13.0751	0		13.0751	4
		13.0855	4		13.0855	4
		13.096	8		13.096	0
		13.1064	4		13.1064	0
		13.1168	4		13.1168	0
		13.1272	0		13.1272	0
		13.1376	0		13.1376	0
		13.148	0		13.148	0
		13.1585	0		13.1585	0
		13.1689	0		13.1689	0
		13.1793	0		13.1793	0
		13.1897	0		13.1897	0
		13.2001	0		13.2001	0
		13.2105	0		13.2105	0
		13.221	0		13.221	0
		13.2314	4		13.2314	0
		13.2418	0		13.2418	0
		13.2522	0		13.2522	0
		13.2626	0		13.2626	0
		13.273	4		13.273	0
		13.2835	0		13.2835	4
		13.2939	0		13.2939	0
		13.3043	0		13.3043	0
		13.3147	0		13.3147	0
		13.3251	0		13.3251	0
		13.3355	0		13.3355	0
		13.346	0		13.346	0
		13.3564	0		13.3564	0
		13.3668	4		13.3668	0
		13.3772	0		13.3772	0
		13.3876	0		13.3876	0
		13.398	0		13.398	0
		13.4085	0		13.4085	0
		13.4189	0		13.4189	0
		13.4293	0		13.4293	0
		13.4397	0		13.4397	0
		13.4501	0		13.4501	0
		13.4605	4		13.4605	0
		13.471	0		13.471	0
		13.4814	0		13.4814	0
		13.4918	4		13.4918	4
		13.5022	0		13.5022	0
		13.5127	0		13.5127	0
		13.5231	0		13.5231	0
		13.5335	0		13.5335	0
		13.5439	0		13.5439	0
		13.5543	0		13.5543	0
		13.5647	0		13.5647	0
		13.5752	4		13.5752	0
		13.5856	0		13.5856	0
		13.596	0		13.596	0
		13.6064	0		13.6064	0
		13.6168	0		13.6168	0
		13.6272	4		13.6272	0
		13.6377	0		13.6377	0
		13.6481	0		13.6481	0
		13.6585	0		13.6585	0
		13.6689	0		13.6689	0
		13.6793	0		13.6793	0
		13.6897	4		13.6897	0
		13.7002	0		13.7002	0
		13.7106	0		13.7106	0
		13.721	4		13.721	0
		13.7314	0		13.7314	0
		13.7418	0		13.7418	4
		13.7523	0		13.7523	4
		13.7627	0		13.7627	4
		13.7731	0		13.7731	0
		13.7835	0		13.7835	0
		13.7939	0		13.7939	0
		13.8043	0		13.8043	0
		13.8148	4		13.8148	0
		13.8252	0		13.8252	0
		13.8356	0		13.8356	4
		13.846	0		13.846	0
		13.8564	4		13.8564	0
		13.8668	0		13.8668	0
		13.8773	0		13.8773	0
		13.8877	0		13.8877	0
		13.8981	0		13.8981	4
		13.9085	0		13.9085	0
		13.9189	0		13.9189	0
		13.9293	0		13.9293	0
		13.9398	0		13.9398	0
		13.9502	0		13.9502	0
		13.9606	0		13.9606	0
		13.971	4		13.971	0
		13.9814	0		13.9814	0
		13.9918	4		13.9918	4
		14.0023	0		14.0023	0
		14.0127	0		14.0127	0
		14.0231	0		14.0231	4
		14.0335	0		14.0335	0
		14.0439	0		14.0439	0
		14.0543	0		14.0543	0
		14.0648	0		14.0648	4
		14.0752	0		14.0752	0
		14.0856	0		14.0856	0
		14.096	4		14.096	0
		14.1064	0		14.1064	0
		14.1169	0		14.1169	0
		14.1273	0		14.1273	0
		14.1377	4		14.1377	0
		14.1481	0		14.1481	0
		14.1585	0		14.1585	0
		14.169	4		14.169	0
		14.1794	4		14.1794	0
		14.1898	0		14.1898	0
		14.2002	0		14.2002	0
		14.2106	0		14.2106	4
		14.221	0		14.221	0
		14.2315	0		14.2315	4
		14.2419	0		14.2419	0
		14.2523	0		14.2523	0
		14.2627	4		14.2627	0
		14.2731	0		14.2731	4
		14.2835	0		14.2835	4
		14.294	0		14.294	0
		14.3044	0		14.3044	4
		14.3148	0		14.3148	0
		14.3252	4		14.3252	0
		14.3356	8		14.3356	0
		14.346	0		14.346	0
		14.3565	0		14.3565	0
		14.3669	0		14.3669	0
		14.3773	0		14.3773	0
		14.3877	0		14.3877	4
		14.3981	0		14.3981	0
		14.4085	0		14.4085	0
		14.419	0		14.419	4
		14.4294	4		14.4294	0
		14.4398	4		14.4398	0
		14.4502	0		14.4502	8
		14.4606	0		14.4606	0
		14.471	0		14.471	4
		14.4815	0		14.4815	0
		14.4919	0		14.4919	0
		14.5023	0		14.5023	0
		14.5127	0		14.5127	0
		14.5231	0		14.5231	4
		14.5335	4		14.5335	0
		14.544	0		14.544	0
		14.5544	0		14.5544	0
		14.5648	4		14.5648	4
		14.5752	0		14.5752	4
		14.5856	0		14.5856	0
		14.5961	0		14.5961	0
		14.6065	0		14.6065	0
		14.6169	0		14.6169	0
		14.6273	0		14.6273	0
		14.6377	0		14.6377	0
		14.6481	0		14.6481	0
		14.6586	0		14.6586	4
		14.669	0		14.669	4
		14.6794	0		14.6794	0
		14.6898	0		14.6898	0
		14.7002	4		14.7002	0
		14.7106	0		14.7106	0
		14.7211	0		14.7211	8
		14.7315	0		14.7315	0
		14.7419	0		14.7419	0
		14.7523	0		14.7523	0
		14.7628	0		14.7628	0
		14.7732	0		14.7732	4
		14.7836	4		14.7836	0
		14.794	0		14.794	0
		14.8044	0		14.8044	0
		14.8148	0		14.8148	4
		14.8253	4		14.8253	0
		14.8357	0		14.8357	0
		14.8461	0		14.8461	0
		14.8565	8		14.8565	4
		14.8669	0		14.8669	0
		14.8773	0		14.8773	4
		14.8878	0		14.8878	0
		14.8982	0		14.8982	0
		14.9086	0		14.9086	0
		14.919	0		14.919	0
		14.9294	0		14.9294	0
		14.9398	0		14.9398	0
		14.9503	0		14.9503	0
		14.9607	0		14.9607	4
		14.9711	0		14.9711	0
		14.9815	0		14.9815	0
		14.9919	0		14.9919	4
		15.0023	0		15.0023	0
		15.0128	0		15.0128	4
		15.0232	4		15.0232	0
		15.0336	0		15.0336	0
		15.044	0		15.044	4
		15.0544	0		15.0544	0
		15.0648	4		15.0648	4
		15.0753	0		15.0753	0
		15.0857	0		15.0857	0
		15.0961	0		15.0961	0
		15.1065	8		15.1065	0
		15.1169	0		15.1169	0
		15.1273	0		15.1273	0
		15.1378	0		15.1378	0
		15.1482	0		15.1482	0
		15.1586	0		15.1586	0
		15.169	0		15.169	0
		15.1794	0		15.1794	4
		15.1899	0		15.1899	0
		15.2003	4		15.2003	0
		15.2107	0		15.2107	0
		15.2211	0		15.2211	0
		15.2315	0		15.2315	0
		15.2419	0		15.2419	0
		15.2524	4		15.2524	4
		15.2628	4		15.2628	4
		15.2732	0		15.2732	0
		15.2836	0		15.2836	0
		15.294	4		15.294	0
		15.3044	0		15.3044	0
		15.3149	0		15.3149	0
		15.3253	0		15.3253	0
		15.3357	4		15.3357	0
		15.3461	0		15.3461	0
		15.3565	0		15.3565	0
		15.3669	4		15.3669	0
		15.3774	0		15.3774	0
		15.3878	4		15.3878	4
		15.3982	0		15.3982	0
		15.4086	0		15.4086	0
		15.4191	0		15.4191	0
		15.4295	0		15.4295	4
		15.4399	0		15.4399	4
		15.4503	4		15.4503	0
		15.4607	0		15.4607	0
		15.4711	0		15.4711	0
		15.4816	0		15.4816	0
		15.492	8		15.492	0
		15.5024	4		15.5024	4
		15.5128	0		15.5128	4
		15.5232	0		15.5232	4
		15.5336	0		15.5336	0
		15.5441	0		15.5441	0
		15.5545	0		15.5545	0
		15.5649	4		15.5649	0
		15.5753	4		15.5753	0
		15.5857	8		15.5857	0
		15.5961	0		15.5961	0
		15.6066	0		15.6066	0
		15.617	0		15.617	0
		15.6274	4		15.6274	0
		15.6378	0		15.6378	0
		15.6482	0		15.6482	4
		15.6586	0		15.6586	4
		15.6691	0		15.6691	0
		15.6795	0		15.6795	0
		15.6899	0		15.6899	4
		15.7003	0		15.7003	4
		15.7107	0		15.7107	0
		15.7211	4		15.7211	4
		15.7316	0		15.7316	12
		15.742	0		15.742	4
		15.7524	0		15.7524	0
		15.7628	0		15.7628	4
		15.7732	0		15.7732	0
		15.7836	0		15.7836	4
		15.7941	0		15.7941	0
		15.8045	0		15.8045	4
		15.8149	0		15.8149	0
		15.8253	0		15.8253	0
		15.8358	0		15.8358	8
		15.8462	0		15.8462	0
		15.8566	0		15.8566	0
		15.867	4		15.867	0
		15.8774	0		15.8774	0
		15.8878	0		15.8878	0
		15.8983	0		15.8983	4
		15.9087	0		15.9087	0
		15.9191	4		15.9191	0
		15.9295	0		15.9295	4
		15.9399	0		15.9399	0
		15.9503	0		15.9503	4
		15.9608	0		15.9608	0
		15.9712	0		15.9712	0
		15.9816	0		15.9816	0
		15.992	4		15.992	0
		16.0024	4		16.0024	0
		16.0128	4		16.0128	0
		16.0233	0		16.0233	0
		16.0337	0		16.0337	0
		16.0441	0		16.0441	0
		16.0545	4		16.0545	4
		16.0649	0		16.0649	0
		16.0754	0		16.0754	4
		16.0858	0		16.0858	0
		16.0962	0		16.0962	4
		16.1066	0		16.1066	0
		16.117	0		16.117	0
		16.1274	0		16.1274	4
		16.1379	0		16.1379	8
		16.1483	0		16.1483	0
		16.1587	0		16.1587	0
		16.1691	0		16.1691	4
		16.1795	0		16.1795	0
		16.1899	0		16.1899	0
		16.2004	4		16.2004	0
		16.2108	0		16.2108	0
		16.2212	0		16.2212	4
		16.2316	4		16.2316	4
		16.242	0		16.242	0
		16.2524	4		16.2524	0
		16.2629	0		16.2629	0
		16.2733	0		16.2733	4
		16.2837	0		16.2837	4
		16.2941	0		16.2941	0
		16.3045	0		16.3045	4
		16.3149	0		16.3149	0
		16.3254	0		16.3254	0
		16.3358	0		16.3358	0
		16.3462	0		16.3462	0
		16.3566	0		16.3566	0
		16.367	0		16.367	0
		16.3774	0		16.3774	4
		16.3879	0		16.3879	0
		16.3983	0		16.3983	0
		16.4087	4		16.4087	0
		16.4191	0		16.4191	0
		16.4295	0		16.4295	0
		16.4399	0		16.4399	0
		16.4504	0		16.4504	4
		16.4608	0		16.4608	0
		16.4712	0		16.4712	0
		16.4816	0		16.4816	4
		16.492	0		16.492	0
		16.5025	0		16.5025	0
		16.5129	0		16.5129	0
		16.5233	4		16.5233	0
		16.5337	0		16.5337	0
		16.5441	0		16.5441	0
		16.5545	4		16.5545	0
		16.565	0		16.565	0
		16.5754	0		16.5754	4
		16.5858	0		16.5858	0
		16.5962	0		16.5962	0
		16.6066	0		16.6066	4
		16.617	0		16.617	0
		16.6275	0		16.6275	0
		16.6379	4		16.6379	0
		16.6483	0		16.6483	0
		16.6587	0		16.6587	4
		16.6691	0		16.6691	0
		16.6796	0		16.6796	4
		16.69	0		16.69	0
		16.7004	4		16.7004	0
		16.7108	4		16.7108	0
		16.7212	0		16.7212	0
		16.7316	0		16.7316	4
		16.7421	0		16.7421	0
		16.7525	4		16.7525	0
		16.7629	4		16.7629	0
		16.7733	0		16.7733	0
		16.7837	0		16.7837	0
		16.7941	0		16.7941	0
		16.8046	4		16.8046	0
		16.815	4		16.815	0
		16.8254	0		16.8254	0
		16.8358	4		16.8358	0
		16.8462	0		16.8462	0
		16.8566	0		16.8566	0
		16.8671	0		16.8671	0
		16.8775	0		16.8775	0
		16.8879	4		16.8879	0
		16.8983	12		16.8983	4
		16.9088	4		16.9088	0
		16.9192	0		16.9192	0
		16.9296	0		16.9296	0
		16.94	0		16.94	0
		16.9504	0		16.9504	0
		16.9608	0		16.9608	8
		16.9713	4		16.9713	0
		16.9817	0		16.9817	0
		16.9921	0		16.9921	0
		17.0025	0		17.0025	0
		17.0129	0		17.0129	0
		17.0233	0		17.0233	0
		17.0338	0		17.0338	0
		17.0442	4		17.0442	4
		17.0546	4		17.0546	0
		17.065	4		17.065	0
		17.0754	0		17.0754	0
		17.0858	4		17.0858	0
		17.0963	4		17.0963	0
		17.1067	4		17.1067	0
		17.1171	4		17.1171	0
		17.1275	0		17.1275	4
		17.1379	0		17.1379	0
		17.1484	0		17.1484	0
		17.1588	0		17.1588	0
		17.1692	4		17.1692	0
		17.1796	0		17.1796	0
		17.19	4		17.19	0
		17.2004	0		17.2004	0
		17.2109	0		17.2109	0
		17.2213	0		17.2213	0
		17.2317	0		17.2317	0
		17.2421	0		17.2421	4
		17.2525	0		17.2525	0
		17.2629	0		17.2629	4
		17.2734	0		17.2734	0
		17.2838	4		17.2838	0
		17.2942	0		17.2942	0
		17.3046	4		17.3046	0
		17.315	0		17.315	0
		17.3255	0		17.3255	0
		17.3359	4		17.3359	0
		17.3463	4		17.3463	0
		17.3567	0		17.3567	4
		17.3671	0		17.3671	0
		17.3775	4		17.3775	0
		17.388	0		17.388	0
		17.3984	0		17.3984	0
		17.4088	0		17.4088	0
		17.4192	0		17.4192	4
		17.4296	0		17.4296	0
		17.44	0		17.44	4
		17.4505	8		17.4505	4
		17.4609	0		17.4609	4
		17.4713	0		17.4713	0
		17.4817	4		17.4817	0
		17.4921	0		17.4921	4
		17.5025	4		17.5025	0
		17.513	0		17.513	0
		17.5234	0		17.5234	8
		17.5338	0		17.5338	0
		17.5442	0		17.5442	0
		17.5546	4		17.5546	4
		17.565	0		17.565	0
		17.5755	0		17.5755	4
		17.5859	8		17.5859	0
		17.5963	4		17.5963	0
		17.6067	0		17.6067	4
		17.6171	4		17.6171	0
		17.6275	0		17.6275	0
		17.638	0		17.638	0
		17.6484	0		17.6484	0
		17.6588	0		17.6588	0
		17.6692	4		17.6692	0
		17.6796	0		17.6796	0
		17.69	0		17.69	4
		17.7005	0		17.7005	0
		17.7109	0		17.7109	4
		17.7213	0		17.7213	0
		17.7317	0		17.7317	0
		17.7421	0		17.7421	0
		17.7526	0		17.7526	0
		17.763	0		17.763	0
		17.7734	0		17.7734	0
		17.7838	0		17.7838	0
		17.7942	0		17.7942	0
		17.8046	0		17.8046	0
		17.8151	0		17.8151	0
		17.8255	0		17.8255	0
		17.8359	0		17.8359	4
		17.8463	4		17.8463	0
		17.8567	4		17.8567	0
		17.8671	0		17.8671	0
		17.8776	0		17.8776	0
		17.888	4		17.888	0
		17.8984	0		17.8984	0
		17.9088	0		17.9088	0
		17.9192	0		17.9192	4
		17.9296	0		17.9296	0
		17.9401	0		17.9401	0
		17.9505	0		17.9505	0
		17.9609	8		17.9609	0
		17.9713	8		17.9713	4
		17.9818	0		17.9818	0
		17.9922	4		17.9922	4
		18.0026	8		18.0026	0
		18.013	0		18.013	0
		18.0234	4		18.0234	0
		18.0338	0		18.0338	0
		18.0443	0		18.0443	0
		18.0547	0		18.0547	0
		18.0651	0		18.0651	0
		18.0755	0		18.0755	0
		18.0859	0		18.0859	0
		18.0963	4		18.0963	4
		18.1068	0		18.1068	0
		18.1172	0		18.1172	0
		18.1276	0		18.1276	0
		18.138	0		18.138	0
		18.1484	4		18.1484	0
		18.1589	4		18.1589	4
		18.1693	0		18.1693	0
		18.1797	0		18.1797	0
		18.1901	4		18.1901	0
		18.2005	0		18.2005	0
		18.2109	0		18.2109	0
		18.2214	0		18.2214	4
		18.2318	0		18.2318	0
		18.2422	0		18.2422	8
		18.2526	0		18.2526	0
		18.263	4		18.263	0
		18.2734	0		18.2734	0
		18.2839	0		18.2839	0
		18.2943	0		18.2943	0
		18.3047	0		18.3047	0
		18.3151	4		18.3151	0
		18.3255	0		18.3255	0
		18.3359	0		18.3359	4
		18.3464	0		18.3464	4
		18.3568	0		18.3568	0
		18.3672	0		18.3672	0
		18.3776	0		18.3776	0
		18.388	0		18.388	4
		18.3985	0		18.3985	0
		18.4089	0		18.4089	0
		18.4193	0		18.4193	0
		18.4297	0		18.4297	0
		18.4401	0		18.4401	0
		18.4505	4		18.4505	0
		18.461	0		18.461	8
		18.4714	0		18.4714	0
		18.4818	0		18.4818	0
		18.4922	0		18.4922	0
		18.5026	0		18.5026	0
		18.513	0		18.513	4
		18.5235	0		18.5235	0
		18.5339	4		18.5339	4
		18.5443	4		18.5443	4
		18.5547	0		18.5547	0
		18.5651	0		18.5651	0
		18.5755	4		18.5755	0
		18.586	0		18.586	0
		18.5964	0		18.5964	4
		18.6068	4		18.6068	0
		18.6172	0		18.6172	0
		18.6276	4		18.6276	4
		18.638	0		18.638	0
		18.6485	0		18.6485	0
		18.6589	0		18.6589	0
		18.6693	4		18.6693	0
		18.6797	0		18.6797	0
		18.6901	4		18.6901	0
		18.7005	0		18.7005	0
		18.711	0		18.711	0
		18.7214	4		18.7214	0
		18.7318	0		18.7318	0
		18.7422	0		18.7422	0
		18.7526	0		18.7526	0
		18.763	4		18.763	0
		18.7735	4		18.7735	4
		18.7839	4		18.7839	0
		18.7943	0		18.7943	4
		18.8047	0		18.8047	0
		18.8151	0		18.8151	0
		18.8256	4		18.8256	4
		18.836	0		18.836	0
		18.8464	0		18.8464	4
		18.8568	0		18.8568	0
		18.8672	0		18.8672	0
		18.8776	0		18.8776	4
		18.8881	0		18.8881	4
		18.8985	0		18.8985	0
		18.9089	4		18.9089	0
		18.9193	0		18.9193	0
		18.9297	0		18.9297	0
		18.9401	0		18.9401	4
		18.9506	4		18.9506	0
		18.961	0		18.961	8
		18.9714	0		18.9714	4
		18.9818	0		18.9818	4
		18.9922	0		18.9922	0
		19.0027	0		19.0027	0
		19.0131	0		19.0131	4
		19.0235	0		19.0235	0
		19.0339	0		19.0339	4
		19.0443	0		19.0443	0
		19.0547	0		19.0547	0
		19.0652	0		19.0652	4
		19.0756	0		19.0756	0
		19.086	0		19.086	0
		19.0964	4		19.0964	4
		19.1068	4		19.1068	0
		19.1172	4		19.1172	0
		19.1277	0		19.1277	0
		19.1381	0		19.1381	0
		19.1485	4		19.1485	0
		19.1589	8		19.1589	0
		19.1693	0		19.1693	4
		19.1797	0		19.1797	0
		19.1902	0		19.1902	0
		19.2006	0		19.2006	0
		19.211	0		19.211	0
		19.2214	4		19.2214	0
		19.2319	0		19.2319	0
		19.2423	0		19.2423	0
		19.2527	4		19.2527	0
		19.2631	0		19.2631	0
		19.2735	0		19.2735	0
		19.2839	0		19.2839	0
		19.2944	0		19.2944	0
		19.3048	0		19.3048	0
		19.3152	0		19.3152	0
		19.3256	0		19.3256	0
		19.336	0		19.336	4
		19.3464	0		19.3464	0
		19.3569	0		19.3569	0
		19.3673	4		19.3673	8
		19.3777	0		19.3777	0
		19.3881	0		19.3881	0
		19.3985	0		19.3985	0
		19.4089	0		19.4089	0
		19.4194	0		19.4194	0
		19.4298	0		19.4298	0
		19.4402	0		19.4402	0
		19.4506	0		19.4506	0
		19.461	0		19.461	4
		19.4715	4		19.4715	0
		19.4819	0		19.4819	0
		19.4923	0		19.4923	0
		19.5027	0		19.5027	0
		19.5131	0		19.5131	0
		19.5235	0		19.5235	4
		19.534	4		19.534	0
		19.5444	0		19.5444	0
		19.5548	0		19.5548	0
		19.5652	4		19.5652	0
		19.5756	0		19.5756	0
		19.586	0		19.586	8
		19.5965	0		19.5965	0
		19.6069	4		19.6069	0
		19.6173	0		19.6173	0
		19.6277	0		19.6277	0
		19.6381	4		19.6381	4
		19.6486	0		19.6486	4
		19.659	0		19.659	4
		19.6694	0		19.6694	0
		19.6798	0		19.6798	0
		19.6902	0		19.6902	0
		19.7006	4		19.7006	0
		19.7111	0		19.7111	0
		19.7215	4		19.7215	0
		19.7319	0		19.7319	0
		19.7423	0		19.7423	0
		19.7527	0		19.7527	4
		19.7631	0		19.7631	0
		19.7736	0		19.7736	0
		19.784	0		19.784	0
		19.7944	0		19.7944	0
		19.8048	0		19.8048	0
		19.8152	0		19.8152	0
		19.8256	0		19.8256	0
		19.8361	0		19.8361	0
		19.8465	0		19.8465	0
		19.8569	0		19.8569	0
		19.8673	0		19.8673	0
		19.8777	0		19.8777	0
		19.8881	0		19.8881	0
		19.8986	0		19.8986	0
		19.909	0		19.909	0
		19.9194	0		19.9194	0
		19.9298	0		19.9298	0
		19.9402	0		19.9402	0
		19.9506	4		19.9506	0
		19.9611	4		19.9611	0
		19.9715	4		19.9715	4
		19.9819	0		19.9819	0
		19.9923	0		19.9923	0
		20.0027	0		20.0027	4
		20.0131	0		20.0131	0
		20.0236	4		20.0236	0
		20.034	0		20.034	8
		20.0444	0		20.0444	0
		20.0548	0		20.0548	0
		20.0652	0		20.0652	0
		20.0757	0		20.0757	0
		20.0861	0		20.0861	4
		20.0965	0		20.0965	8
		20.1069	0		20.1069	0
		20.1173	0		20.1173	0
		20.1277	4		20.1277	0
		20.1382	0		20.1382	4
		20.1486	0		20.1486	0
		20.159	0		20.159	0
		20.1694	0		20.1694	4
		20.1798	0		20.1798	0
		20.1902	4		20.1902	0
		20.2007	0		20.2007	0
		20.2111	0		20.2111	0
		20.2215	4		20.2215	0
		20.2319	4		20.2319	4
		20.2423	0		20.2423	0
		20.2527	0		20.2527	0
		20.2632	0		20.2632	0
		20.2736	0		20.2736	0
		20.284	0		20.284	4
		20.2944	0		20.2944	4
		20.3048	8		20.3048	0
		20.3153	0		20.3153	4
		20.3257	0		20.3257	8
		20.3361	0		20.3361	0
		20.3465	0		20.3465	0
		20.3569	4		20.3569	4
		20.3673	0		20.3673	0
		20.3778	0		20.3778	0
		20.3882	0		20.3882	0
		20.3986	0		20.3986	0
		20.409	4		20.409	0
		20.4194	0		20.4194	0
		20.4298	0		20.4298	0
		20.4403	0		20.4403	4
		20.4507	0		20.4507	0
		20.4611	0		20.4611	0
		20.4715	0		20.4715	0
		20.482	0		20.482	0
		20.4924	4		20.4924	4
		20.5028	0		20.5028	0
		20.5132	8		20.5132	0
		20.5236	0		20.5236	0
		20.534	0		20.534	0
		20.5445	0		20.5445	0
		20.5549	0		20.5549	0
		20.5653	0		20.5653	0
		20.5757	0		20.5757	0
		20.5861	0		20.5861	0
		20.5965	0		20.5965	0
		20.607	0		20.607	0
		20.6174	0		20.6174	0
		20.6278	0		20.6278	0
		20.6382	0		20.6382	0
		20.6486	0		20.6486	0
		20.659	0		20.659	0
		20.6695	0		20.6695	0
		20.6799	0		20.6799	0
		20.6903	0		20.6903	0
		20.7007	0		20.7007	0
		20.7111	0		20.7111	4
		20.7216	0		20.7216	0
		20.732	0		20.732	0
		20.7424	0		20.7424	0
		20.7528	4		20.7528	0
		20.7632	4		20.7632	0
		20.7736	0		20.7736	0
		20.7841	0		20.7841	0
[truncated: 297 more rows]

## Sheet: Fig 3A
Figure 3A
SDS-PAGE

## Sheet: Fig 3B
Figure 3B
ELISAs
	Conc. (nM)	A450nm	Error Bars
	BrisD
	0	1	0.0627712
	16	0.97395	0.201397
	32	0.947448	0.0874679
	64	0.725192	0.11698
	128	0.360488	0.0331324
	256	0.118055	0.0227423
	512	0.025448	0.00565254
	1024	-0.00436681	0.009273
	2048	-0.0249962	0.0120654
	SRRAR->A
	0	1	0.0627712
	16	0.990363	0.164879
	32	0.953621	0.059926
	64	0.756964	0.026209
	128	0.325252	0.0343631
	256	0.113236	0.0165998
	512	0.0364403	0.0106519
	1024	0.0109923	0.00550765
	2048	-0.00180696	0.00276469
	SRRAR
	0	1	0.0627712
	16	0.958139	0.157063
	32	0.728053	0.101872
	64	0.717211	0.101271
	128	0.45445	0.0596262
	256	0.190182	0.0360679
	512	0.0752899	0.0103983
	1024	0.012197	0.00839202
	2048	0.00286101	0.00730144
	SRRAR* (furin cleaved)
	0	1	0.0627712
	16	0.829544	0.102344
	32	0.89354	0.0564795
	64	0.726397	0.114232
	128	0.52733	0.0409082
	256	0.294986	0.0345143
	512	0.156001	0.0318982
	1024	0.0545099	0.0275755
	2048	0.0255986	0.0185768
	SDRBM
	0	1	0.0627712
	16	0.902575	0.0666151
	32	0.841741	0.0851951
	64	0.97922	0.0711941
	128	0.949857	0.133204
	256	0.956482	0.162708
	512	0.958139	0.150112
	1024	0.993374	0.184455
	2048	1.14486	0.227952

## Sheet: Fig 3C
Figure 3C
SPR
	40nM				80nM				120nM				160nM
	Time (s)	Response (RU) (data)	Response (RU) (fitted data)		Time (s)	Response (RU) (data)	Response (RU) (fitted data)		Time (s)	Response (RU) (data)	Response (RU) (fitted data)		Time (s)	Response (RU) (data)	Response (RU) (fitted data)
	-60.06	-1.24445	0		-60.06	0.645447	0		-60.06	1.18481	0		-60.06	0.11817	0
	-59.96	-1.23212	0		-59.96	0.645447	0		-59.96	1.18989	0		-59.96	0.11543	0
	-59.86	-1.22098	0		-59.86	0.645447	0		-59.86	1.18481	0		-59.86	0.123372	0
	-59.76	-1.22273	0		-59.76	0.645447	0		-59.76	1.2042	0		-59.76	0.11817	0
	-59.66	-1.21158	0		-59.66	0.641535	0		-59.66	1.20007	0		-59.66	0.123372	0
	-59.56	-1.20307	0		-59.56	0.635628	0		-59.56	1.19593	0		-59.56	0.132136	0
	-59.46	-1.20307	0		-59.46	0.635628	0		-59.46	1.19403	0		-59.46	0.132136	0
	-59.36	-1.20865	0		-59.36	0.629723	0		-59.36	1.2042	0		-59.36	0.141721	0
	-59.26	-1.21158	0		-59.26	0.626808	0		-59.26	1.21024	0		-59.26	0.145282	0
	-59.16	-1.20307	0		-59.16	0.635628	0		-59.16	1.21628	0		-59.16	0.140078	0
	-59.06	-1.1975	0		-59.06	0.635628	0		-59.06	1.21946	0		-59.06	0.132136	0
	-58.96	-1.18517	0		-58.96	0.635628	0		-58.96	1.21628	0		-58.96	0.140078	0
	-58.86	-1.17402	0		-58.86	0.629723	0		-58.86	1.21946	0		-58.86	0.13734	0
	-58.76	-1.16169	0		-58.76	0.614996	0		-58.76	1.23153	0		-58.76	0.140078	0
	-58.66	-1.16932	0		-58.66	0.606175	0		-58.66	1.22549	0		-58.66	0.140899	0
	-58.56	-1.18899	0		-58.56	0.606175	0		-58.56	1.23471	0		-58.56	0.140899	0
	-58.46	-1.18899	0		-58.46	0.615993	0		-58.46	1.23153	0		-58.46	0.13734	0
	-58.36	-1.19926	0		-58.36	0.615993	0		-58.36	1.25092	0		-58.36	0.145282	0
	-58.26	-1.19368	0		-58.26	0.615993	0		-58.26	1.26014	0		-58.26	0.158426	0
	-58.16	-1.18811	0		-58.16	0.615993	0		-58.16	1.26014	0		-58.16	0.158426	0
	-58.06	-1.1796	0		-58.06	0.615993	0		-58.06	1.25092	0		-58.06	0.16719	0
	-57.96	-1.18517	0		-57.96	0.615993	0		-57.96	1.25092	0		-57.96	0.180335	0
	-57.86	-1.17402	0		-57.86	0.615993	0		-57.86	1.22549	0		-57.86	0.183894	0
	-57.76	-1.1796	0		-57.76	0.615993	0		-57.76	1.22549	0		-57.76	0.175953	0
	-57.66	-1.1796	0		-57.66	0.626808	0		-57.66	1.22963	0		-57.66	0.189098	0
	-57.56	-1.18899	0		-57.56	0.624813	0		-57.56	1.23153	0		-57.56	0.185538	0
	-57.46	-1.18517	0		-57.46	0.626808	0		-57.46	1.24488	0		-57.46	0.189098	0
	-57.36	-1.17402	0		-57.36	0.620902	0		-57.36	1.24679	0		-57.36	0.183894	0
	-57.26	-1.16551	0		-57.26	0.620902	0		-57.26	1.24488	0		-57.26	0.189098	0
	-57.16	-1.15612	0		-57.16	0.620902	0		-57.16	1.24679	0		-57.16	0.19704	0
	-57.06	-1.15612	0		-57.06	0.606175	0		-57.06	1.24488	0		-57.06	0.203065	0
	-56.96	-1.15054	0		-56.96	0.610087	0		-56.96	1.24488	0		-56.96	0.205804	0
	-56.86	-1.13822	0		-56.86	0.63072	0		-56.86	1.25696	0		-56.86	0.194302	0
	-56.76	-1.13264	0		-56.76	0.621899	0		-56.76	1.24488	0		-56.76	0.202244	0
	-56.66	-1.13646	0		-56.66	0.63954	0		-56.66	1.25696	0		-56.66	0.211006	0
	-56.56	-1.14203	0		-56.56	0.63072	0		-56.56	1.26014	0		-56.56	0.211006	0
	-56.46	-1.14203	0		-56.46	0.636626	0		-56.46	1.24679	0		-56.46	0.211006	0
	-56.36	-1.14761	0		-56.36	0.645447	0		-56.36	1.24488	0		-56.36	0.224152	0
	-56.26	-1.14203	0		-56.26	0.645447	0		-56.26	1.24679	0		-56.26	0.224152	0
	-56.16	-1.12706	0		-56.16	0.655264	0		-56.16	1.23471	0		-56.16	0.224152	0
	-56.06	-1.11855	0		-56.06	0.651353	0		-56.06	1.24488	0		-56.06	0.224152	0
	-55.96	-1.10916	0		-55.96	0.660174	0		-55.96	1.2417	0		-55.96	0.240858	0
	-55.86	-1.09508	0		-55.86	0.660174	0		-55.86	1.24488	0		-55.86	0.251264	0
	-55.76	-1.09889	0		-55.76	0.664085	0		-55.76	1.25696	0		-55.76	0.267969	0
	-55.66	-1.0716	0		-55.66	0.669991	0		-55.66	1.26014	0		-55.66	0.281114	0
	-55.56	-1.0537	0		-55.56	0.655264	0		-55.56	1.25092	0		-55.56	0.293438	0
	-55.46	-1.04255	0		-55.46	0.651353	0		-55.46	1.22963	0		-55.46	0.298641	0
	-55.36	-1.04255	0		-55.36	0.649359	0		-55.36	1.23153	0		-55.36	0.298641	0
	-55.26	-1.03961	0		-55.26	0.655264	0		-55.26	1.20515	0		-55.26	0.308226	0
	-55.16	-1.04812	0		-55.16	0.66117	0		-55.16	1.17877	0		-55.16	0.311786	0
	-55.06	-1.03873	0		-55.06	0.660174	0		-55.06	1.19498	0		-55.06	0.333694	0
	-54.96	-1.01525	0		-54.96	0.63954	0		-54.96	1.23153	0		-54.96	0.34684	0
	-54.86	-0.972114	0		-54.86	0.66117	0		-54.86	1.23058	0		-54.86	0.355604	0
	-54.76	-0.963603	0		-54.76	0.678812	0		-54.76	1.21946	0		-54.76	0.363545	0
	-54.66	-0.982385	0		-54.66	0.66117	0		-54.66	1.25601	0		-54.66	0.355604	0
	-54.56	-1.00117	0		-54.56	0.664085	0		-54.56	1.30782	0		-54.56	0.366147	0
	-54.46	-0.991776	0		-54.46	0.655264	0		-54.46	1.32212	0		-54.46	0.390657	0
	-54.36	-0.962722	0		-54.36	0.655264	0		-54.36	1.3679	0		-54.36	0.390657	0
	-54.26	-0.954212	0		-54.26	0.645447	0		-54.26	1.3841	0		-54.26	0.424889	0
	-54.16	-0.906376	0		-54.16	0.66117	0		-54.16	1.50616	0		-54.16	0.444059	0
	-54.06	-0.859422	0		-54.06	0.700442	0		-54.06	1.62632	0		-54.06	0.483494	0
	-53.96	-0.889355	0		-53.96	0.698447	0		-53.96	1.38919	0		-53.96	0.574689	0
	-53.86	-0.965511	0		-53.86	0.650355	0		-53.86	1.03637	0		-53.86	0.386275	0
	-53.76	-1.14482	0		-53.76	0.579637	0		-53.76	0.814506	0		-53.76	0.0427216	0
	-53.66	-1.3683	0		-53.66	0.452004	0		-53.66	0.548144	0		-53.66	-0.1676	0
	-53.56	-1.49038	0		-53.56	0.296913	0		-53.56	0.354886	0		-53.56	-0.333147	0
	-53.46	-1.56844	0		-53.46	0.241918	0		-53.46	0.269383	0		-53.46	-0.367379	0
	-53.36	-1.5027	0		-53.36	0.20955	0		-53.36	0.408763	0		-53.36	-0.274542	0
	-53.26	-1.35715	0		-53.26	0.263548	0		-53.26	0.636508	0		-53.26	-0.168421	0
	-53.16	-1.25384	0		-53.16	0.341093	0		-53.16	0.79925	0		-53.16	-0.0773646	0
	-53.06	-1.18708	0		-53.06	0.386271	0		-53.06	0.900964	0		-53.06	-0.0256056	0
	-52.96	-1.11767	0		-52.96	0.439271	0		-52.96	0.961992	0		-52.96	0.0357384	0
	-52.86	-1.03873	0		-52.86	0.499176	0		-52.86	1.03319	0		-52.86	0.0927006	0
	-52.76	-0.986201	0		-52.76	0.521726	0		-52.76	1.08818	0		-52.76	0.127755	0
	-52.66	-0.915768	0		-52.66	0.554171	0		-52.66	1.15016	0		-52.66	0.154044	0
	-52.56	-0.846215	0		-52.56	0.575725	0		-52.56	1.19498	0		-52.56	0.159248	0
	-52.46	-0.822738	0		-52.46	0.587536	0		-52.46	1.21024	0		-52.46	0.16719	0
	-52.36	-0.799261	0		-52.36	0.606175	0		-52.36	1.22549	0		-52.36	0.172393	0
	-52.26	-0.765512	0		-52.26	0.614996	0		-52.26	1.21532	0		-52.26	0.183894	0
	-52.16	-0.771087	0		-52.16	0.597355	0		-52.16	1.21946	0		-52.16	0.189098	0
	-52.06	-0.780479	0		-52.06	0.600269	0		-52.06	1.21532	0		-52.06	0.181156	0
	-51.96	-0.794566	0		-51.96	0.612082	0		-51.96	1.21024	0		-51.96	0.197862	0
	-51.86	-0.794566	0		-51.86	0.606175	0		-51.86	1.20007	0		-51.86	0.227712	0
	-51.76	-0.818043	0		-51.76	0.610087	0		-51.76	1.19403	0		-51.76	0.238118	0
	-51.66	-0.835945	0		-51.66	0.617987	0		-51.66	1.17464	0		-51.66	0.251264	0
	-51.56	-0.837705	0		-51.56	0.645447	0		-51.56	1.16542	0		-51.56	0.24606	0
	-51.46	-0.835945	0		-51.46	0.664085	0		-51.46	1.15334	0		-51.46	0.24606	0
	-51.36	-0.837705	0		-51.36	0.66117	0		-51.36	1.15525	0		-51.36	0.24606	0
	-51.26	-0.835945	0		-51.26	0.679809	0		-51.26	1.14921	0		-51.26	0.259205	0
	-51.16	-0.83213	0		-51.16	0.684718	0		-51.16	1.14317	0		-51.16	0.24962	0
	-51.06	-0.83213	0		-51.06	0.679809	0		-51.06	1.12791	0		-51.06	0.267969	0
	-50.96	-0.84152	0		-50.96	0.684718	0		-50.96	1.12473	0		-50.96	0.260028	0
	-50.86	-0.859422	0		-50.86	0.675897	0		-50.86	1.12791	0		-50.86	0.267969	0
	-50.76	-0.847096	0		-50.76	0.684718	0		-50.76	1.11869	0		-50.76	0.262766	0
	-50.66	-0.85003	0		-50.66	0.679809	0		-50.66	1.11456	0		-50.66	0.267969	0
	-50.56	-0.864997	0		-50.56	0.68863	0		-50.56	1.11869	0		-50.56	0.260028	0
	-50.46	-0.88466	0		-50.46	0.700442	0		-50.46	1.12791	0		-50.46	0.267969	0
	-50.36	-0.887594	0		-50.36	0.694535	0		-50.36	1.11869	0		-50.36	0.267969	0
	-50.26	-0.875269	0		-50.26	0.68863	0		-50.26	1.13395	0		-50.26	0.262766	0
	-50.16	-0.854727	0		-50.16	0.685715	0		-50.16	1.12982	0		-50.16	0.267969	0
	-50.06	-0.835945	0		-50.06	0.700442	0		-50.06	1.12378	0		-50.06	0.267969	0
	-49.96	-0.837705	0		-49.96	0.713174	0		-49.96	1.12378	0		-49.96	0.254824	0
	-49.86	-0.817163	0		-49.86	0.715169	0		-49.86	1.12791	0		-49.86	0.273172	0
	-49.76	-0.793685	0		-49.76	0.713174	0		-49.76	1.13395	0		-49.76	0.284674	0
	-49.66	-0.780479	0		-49.66	0.724986	0		-49.66	1.12982	0		-49.66	0.295081	0
	-49.56	-0.775784	0		-49.56	0.722992	0		-49.56	1.13395	0		-49.56	0.311786	0
	-49.46	-0.742035	0		-49.46	0.724986	0		-49.46	1.12791	0		-49.46	0.31699	0
	-49.36	-0.720318	0		-49.36	0.743625	0		-49.36	1.13395	0		-49.36	0.324931	0
	-49.26	-0.695079	0		-49.26	0.758352	0		-49.26	1.13395	0		-49.26	0.328492	0
	-49.16	-0.667787	0		-49.16	0.764257	0		-49.16	1.13395	0		-49.16	0.330135	0
	-49.06	-0.642402	0		-49.06	0.762263	0		-49.06	1.13999	0		-49.06	0.328492	0
	-48.96	-0.598235	0		-48.96	0.777988	0		-48.96	1.13395	0		-48.96	0.333694	0
	-48.86	-0.569182	0		-48.86	0.782897	0		-48.86	1.14317	0		-48.86	0.330135	0
	-48.76	-0.563606	0		-48.76	0.788803	0		-48.76	1.13395	0		-48.76	0.332873	0
	-48.66	-0.545704	0		-48.66	0.782897	0		-48.66	1.14412	0		-48.66	0.324931	0
	-48.56	-0.512836	0		-48.56	0.786809	0		-48.56	1.14921	0		-48.56	0.324931	0
	-48.46	-0.479087	0		-48.46	0.782897	0		-48.46	1.12791	0		-48.46	0.324931	0
	-48.36	-0.450914	0		-48.36	0.768169	0		-48.36	1.11869	0		-48.36	0.324931	0
	-48.26	-0.447099	0		-48.26	0.768169	0		-48.26	1.12982	0		-48.26	0.324931	0
	-48.16	-0.429198	0		-48.16	0.764257	0		-48.16	1.12378	0		-48.16	0.324931	0
	-48.06	-0.423621	0		-48.06	0.758352	0		-48.06	1.10852	0		-48.06	0.306582	0
	-47.96	-0.450914	0		-47.96	0.749532	0		-47.96	1.10248	0		-47.96	0.311786	0
	-47.86	-0.45649	0		-47.86	0.758352	0		-47.86	1.08309	0		-47.86	0.311786	0
	-47.76	-0.485544	0		-47.76	0.748534	0		-47.76	1.08723	0		-47.76	0.311786	0
	-47.66	-0.494054	0		-47.66	0.737719	0		-47.66	1.07388	0		-47.66	0.31699	0
	-47.56	-0.511955	0		-47.56	0.733807	0		-47.56	1.07706	0		-47.56	0.324931	0
	-47.46	-0.532498	0		-47.46	0.739713	0		-47.46	1.07388	0		-47.46	0.311786	0
	-47.36	-0.560672	0		-47.36	0.737719	0		-47.36	1.07292	0		-47.36	0.311786	0
	-47.26	-0.572997	0		-47.26	0.733807	0		-47.26	1.0618	0		-47.26	0.311786	0
	-47.16	-0.558911	0		-47.16	0.719081	0		-47.16	1.04845	0		-47.16	0.306582	0
	-47.06	-0.560672	0		-47.06	0.719081	0		-47.06	1.05163	0		-47.06	0.303844	0
	-46.96	-0.555095	0		-46.96	0.719081	0		-46.96	1.03637	0		-46.96	0.303023	0
	-46.86	-0.582388	0		-46.86	0.715169	0		-46.86	1.01698	0		-46.86	0.303023	0
	-46.76	-0.587964	0		-46.76	0.709262	0		-46.76	0.997591	0		-46.76	0.303023	0
	-46.66	-0.599262	0		-46.66	0.709262	0		-46.66	0.985513	0		-46.66	0.31699	0
	-46.56	-0.634038	0		-46.56	0.694535	0		-46.56	0.982335	0		-46.56	0.319728	0
	-46.46	-0.658395	0		-46.46	0.68863	0		-46.46	0.991553	0		-46.46	0.311786	0
	-46.36	-0.672482	0		-46.36	0.694535	0		-46.36	1.00077	0		-46.36	0.311786	0
	-46.26	-0.686569	0		-46.26	0.679809	0		-46.26	0.991553	0		-46.26	0.311786	0
	-46.16	-0.701536	0		-46.16	0.669991	0		-46.16	0.991553	0		-46.16	0.306582	0
	-46.06	-0.709166	0		-46.06	0.66117	0		-46.06	0.970256	0		-46.06	0.298641	0
	-45.96	-0.692145	0		-45.96	0.669991	0		-45.96	0.972163	0		-45.96	0.295081	0
	-45.86	-0.671602	0		-45.86	0.660174	0		-45.86	0.976295	0		-45.86	0.303023	0
	-45.76	-0.663092	0		-45.76	0.660174	0		-45.76	0.980428	0		-45.76	0.306582	0
	-45.66	-0.639613	0		-45.66	0.645447	0		-45.66	1.00172	0		-45.66	0.298641	0
	-45.56	-0.624647	0		-45.56	0.649359	0		-45.56	1.01793	0		-45.56	0.31699	0
	-45.46	-0.616136	0		-45.46	0.66117	0		-45.46	1.04241	0		-45.46	0.324931	0
	-45.36	-0.587083	0		-45.36	0.66117	0		-45.36	1.03637	0		-45.36	0.328492	0
	-45.26	-0.55979	0		-45.26	0.669991	0		-45.26	1.03828	0		-45.26	0.330135	0
	-45.16	-0.540129	0		-45.16	0.664085	0		-45.16	1.04654	0		-45.16	0.324931	0
	-45.06	-0.498749	0		-45.06	0.645447	0		-45.06	1.07801	0		-45.06	0.338077	0
	-44.96	-0.461185	0		-44.96	0.645447	0		-44.96	1.07388	0		-44.96	0.338077	0
	-44.86	-0.426409	0		-44.86	0.651353	0		-44.86	1.08309	0		-44.86	0.34684	0
	-44.76	-0.391634	0		-44.76	0.645447	0		-44.76	1.08723	0		-44.76	0.341636	0
	-44.66	-0.380481	0		-44.66	0.649359	0		-44.66	1.07388	0		-44.66	0.343279	0
	-44.56	-0.382242	0		-44.56	0.651353	0		-44.56	1.0618	0		-44.56	0.338077	0
	-44.46	-0.376666	0		-44.46	0.645447	0		-44.46	1.06371	0		-44.46	0.338077	0
	-44.36	-0.371091	0		-44.36	0.649359	0		-44.36	1.05163	0		-44.36	0.338077	0
	-44.26	-0.380481	0		-44.26	0.645447	0		-44.26	1.05258	0		-44.26	0.341636	0
	-44.16	-0.371971	0		-44.16	0.636626	0		-44.16	1.0618	0		-44.16	0.333694	0
	-44.06	-0.368155	0		-44.06	0.63954	0		-44.06	1.04845	0		-44.06	0.330135	0
	-43.96	-0.371091	0		-43.96	0.636626	0		-43.96	1.05767	0		-43.96	0.311786	0
	-43.86	-0.371971	0		-43.86	0.649359	0		-43.86	1.06784	0		-43.86	0.311786	0
	-43.76	-0.391634	0		-43.76	0.63072	0		-43.76	1.05163	0		-43.76	0.311786	0
	-43.66	-0.409535	0		-43.66	0.63072	0		-43.66	1.04845	0		-43.66	0.315346	0
	-43.56	-0.40396	0		-43.56	0.63072	0		-43.56	1.0262	0		-43.56	0.311786	0
	-43.46	-0.409535	0		-43.46	0.612082	0		-43.46	1.01285	0		-43.46	0.32055	0
	-43.36	-0.418926	0		-43.36	0.610087	0		-43.36	1.00681	0		-43.36	0.31699	0
	-43.26	-0.438588	0		-43.26	0.612082	0		-43.26	1.00077	0		-43.26	0.324931	0
	-43.16	-0.441524	0		-43.16	0.626808	0		-43.16	0.991553	0		-43.16	0.324931	0
	-43.06	-0.447099	0		-43.06	0.624813	0		-43.06	0.970256	0		-43.06	0.324931	0
	-42.96	-0.45649	0		-42.96	0.626808	0		-42.96	0.956906	0		-42.96	0.311786	0
	-42.86	-0.466762	0		-42.86	0.620902	0		-42.86	0.944828	0		-42.86	0.315346	0
	-42.76	-0.484663	0		-42.76	0.614996	0		-42.76	0.931477	0		-42.76	0.31699	0
	-42.66	-0.479087	0		-42.66	0.612082	0		-42.66	0.925438	0		-42.66	0.311786	0
	-42.56	-0.479967	0		-42.56	0.620902	0		-42.56	0.940695	0		-42.56	0.311786	0
	-42.46	-0.488478	0		-42.46	0.600269	0		-42.46	0.934657	0		-42.46	0.311786	0
	-42.36	-0.479967	0		-42.36	0.597355	0		-42.36	0.925438	0		-42.36	0.303023	0
	-42.26	-0.485544	0		-42.26	0.602263	0		-42.26	0.910182	0		-42.26	0.303023	0
	-42.16	-0.484663	0		-42.16	0.596357	0		-42.16	0.925438	0		-42.16	0.303023	0
	-42.06	-0.465001	0		-42.06	0.596357	0		-42.06	0.921307	0		-42.06	0.303023	0
	-41.96	-0.465001	0		-41.96	0.590452	0		-41.96	0.909227	0		-41.96	0.306582	0
	-41.86	-0.438588	0		-41.86	0.581631	0		-41.86	0.906049	0		-41.86	0.311786	0
	-41.76	-0.432132	0		-41.76	0.581631	0		-41.76	0.925438	0		-41.76	0.311786	0
	-41.66	-0.409535	0		-41.66	0.57281	0		-41.66	0.934657	0		-41.66	0.311786	0
	-41.56	-0.394568	0		-41.56	0.575725	0		-41.56	0.931477	0		-41.56	0.311786	0
	-41.46	-0.386058	0		-41.46	0.566904	0		-41.46	0.940695	0		-41.46	0.311786	0
	-41.36	-0.367276	0		-41.36	0.562992	0		-41.36	0.944828	0		-41.36	0.311786	0
	-41.26	-0.333527	0		-41.26	0.560998	0		-41.26	0.950867	0		-41.26	0.311786	0
	-41.16	-0.325016	0		-41.16	0.566904	0		-41.16	0.976295	0		-41.16	0.31699	0
	-41.06	-0.315625	0		-41.06	0.57281	0		-41.06	0.976295	0		-41.06	0.311786	0
	-40.96	-0.295963	0		-40.96	0.581631	0		-40.96	0.976295	0		-40.96	0.311786	0
	-40.86	-0.274246	0		-40.86	0.587536	0		-40.86	0.976295	0		-40.86	0.31699	0
	-40.76	-0.272486	0		-40.76	0.585542	0		-40.76	0.991553	0		-40.76	0.319728	0
	-40.66	-0.274246	0		-40.66	0.587536	0		-40.66	0.991553	0		-40.66	0.31699	0
	-40.56	-0.257371	0		-40.56	0.606175	0		-40.56	0.991553	0		-40.56	0.315346	0
	-40.46	-0.236682	0		-40.46	0.610087	0		-40.46	0.997591	0		-40.46	0.325753	0
	-40.36	-0.207628	0		-40.36	0.617987	0		-40.36	1.01698	0		-40.36	0.328492	0
	-40.26	-0.192662	0		-40.26	0.624813	0		-40.26	1.02111	0		-40.26	0.338898	0
	-40.16	-0.184151	0		-40.16	0.626808	0		-40.16	1.02715	0		-40.16	0.333694	0
	-40.06	-0.170064	0		-40.06	0.624813	0		-40.06	1.02715	0		-40.06	0.333694	0
	-39.96	-0.160674	0		-39.96	0.620902	0		-39.96	1.02715	0		-39.96	0.337255	0
	-39.86	-0.164489	0		-39.86	0.615993	0		-39.86	1.02715	0		-39.86	0.347662	0
	-39.76	-0.164489	0		-39.76	0.636626	0		-39.76	1.02715	0		-39.76	0.368748	0
	-39.66	-0.170064	0		-39.66	0.636626	0		-39.66	1.04241	0		-39.66	0.360806	0
	-39.56	-0.161554	0		-39.56	0.63954	0		-39.56	1.05258	0		-39.56	0.368748	0
	-39.46	-0.164489	0		-39.46	0.640538	0		-39.46	1.04845	0		-39.46	0.368748	0
	-39.36	-0.160674	0		-39.36	0.66117	0		-39.36	1.04241	0		-39.36	0.372308	0
	-39.26	-0.152163	0		-39.26	0.649359	0		-39.26	1.04241	0		-39.26	0.377512	0
	-39.16	-0.155098	0		-39.16	0.66117	0		-39.16	1.04241	0		-39.16	0.373952	0
	-39.06	-0.141012	0		-39.06	0.673903	0		-39.06	1.04654	0		-39.06	0.385454	0
	-38.96	-0.138077	0		-38.96	0.675897	0		-38.96	1.05862	0		-38.96	0.390657	0
	-38.86	-0.137197	0		-38.86	0.675897	0		-38.86	1.06784	0		-38.86	0.377512	0
	-38.76	-0.117534	0		-38.76	0.673903	0		-38.76	1.06784	0		-38.76	0.377512	0
	-38.66	-0.118414	0		-38.66	0.679809	0		-38.66	1.08309	0		-38.66	0.382716	0
	-38.56	-0.138077	0		-38.56	0.669991	0		-38.56	1.09327	0		-38.56	0.390657	0
	-38.46	-0.141012	0		-38.46	0.675897	0		-38.46	1.10852	0		-38.46	0.403802	0
	-38.36	-0.142772	0		-38.36	0.669991	0		-38.36	1.10852	0		-38.36	0.390657	0
	-38.26	-0.141012	0		-38.26	0.673903	0		-38.26	1.10852	0		-38.26	0.403802	0
	-38.16	-0.137197	0		-38.16	0.675897	0		-38.16	1.12378	0		-38.16	0.390657	0
	-38.06	-0.126925	0		-38.06	0.684718	0		-38.06	1.12378	0		-38.06	0.394217	0
	-37.96	-0.1325	0		-37.96	0.673903	0		-37.96	1.13395	0		-37.96	0.39942	0
	-37.86	-0.1325	0		-37.86	0.675897	0		-37.86	1.13395	0		-37.86	0.412566	0
	-37.76	-0.1325	0		-37.76	0.684718	0		-37.76	1.14317	0		-37.76	0.417769	0
	-37.66	-0.146587	0		-37.66	0.673903	0		-37.66	1.14412	0		-37.66	0.412566	0
	-37.56	-0.126925	0		-37.56	0.679809	0		-37.56	1.14412	0		-37.56	0.425711	0
	-37.46	-0.128686	0		-37.46	0.675897	0		-37.46	1.13999	0		-37.46	0.425711	0
	-37.36	-0.126925	0		-37.36	0.690625	0		-37.36	1.13395	0		-37.36	0.412566	0
	-37.26	-0.128686	0		-37.26	0.684718	0		-37.26	1.14317	0		-37.26	0.412566	0
	-37.16	-0.12311	0		-37.16	0.68863	0		-37.16	1.13395	0		-37.16	0.412566	0
	-37.06	-0.126925	0		-37.06	0.685715	0		-37.06	1.14412	0		-37.06	0.412566	0
	-36.96	-0.128686	0		-36.96	0.684718	0		-36.96	1.14412	0		-36.96	0.425711	0
	-36.86	-0.117534	0		-36.86	0.684718	0		-36.86	1.15525	0		-36.86	0.425711	0
	-36.76	-0.0996324	0		-36.76	0.673903	0		-36.76	1.15938	0		-36.76	0.425711	0
	-36.66	-0.094937	0		-36.66	0.685715	0		-36.66	1.15938	0		-36.66	0.430914	0
	-36.56	-0.117534	0		-36.56	0.684718	0		-36.56	1.1686	0		-36.56	0.438855	0
	-36.46	-0.114599	0		-36.46	0.68863	0		-36.46	1.15938	0		-36.46	0.438855	0
	-36.36	-0.117534	0		-36.36	0.685715	0		-36.36	1.15938	0		-36.36	0.442416	0
	-36.26	-0.114599	0		-36.26	0.694535	0		-36.26	1.15334	0		-36.26	0.447619	0
	-36.16	-0.103448	0		-36.16	0.675897	0		-36.16	1.15525	0		-36.16	0.447619	0
	-36.06	-0.0996324	0		-36.06	0.68863	0		-36.06	1.14921	0		-36.06	0.447619	0
	-35.96	-0.094937	0		-35.96	0.669991	0		-35.96	1.15938	0		-35.96	0.452823	0
	-35.86	-0.105208	0		-35.86	0.66117	0		-35.86	1.15938	0		-35.86	0.460765	0
	-35.76	-0.103448	0		-35.76	0.660174	0		-35.76	1.15334	0		-35.76	0.464324	0
	-35.66	-0.109023	0		-35.66	0.649359	0		-35.66	1.15525	0		-35.66	0.469528	0
	-35.56	-0.117534	0		-35.56	0.66117	0		-35.56	1.15938	0		-35.56	0.469528	0
	-35.46	-0.114599	0		-35.46	0.664085	0		-35.46	1.15334	0		-35.46	0.469528	0
	-35.36	-0.103448	0		-35.36	0.655264	0		-35.36	1.14412	0		-35.36	0.478292	0
	-35.26	-0.105208	0		-35.26	0.66117	0		-35.26	1.14412	0		-35.26	0.478292	0
	-35.16	-0.0996324	0		-35.16	0.664085	0		-35.16	1.15938	0		-35.16	0.478292	0
	-35.06	-0.0799701	0		-35.06	0.66117	0		-35.06	1.15938	0		-35.06	0.491436	0
	-34.96	-0.0799701	0		-34.96	0.655264	0		-34.96	1.15525	0		-34.96	0.491436	0
	-34.86	-0.0770354	0		-34.86	0.651353	0		-34.86	1.14921	0		-34.86	0.491436	0
	-34.76	-0.085546	0		-34.76	0.664085	0		-34.76	1.15334	0		-34.76	0.49664	0
	-34.66	-0.085546	0		-34.66	0.655264	0		-34.66	1.14412	0		-34.66	0.504581	0
	-34.56	-0.085546	0		-34.56	0.66117	0		-34.56	1.15334	0		-34.56	0.504581	0
	-34.46	-0.0996324	0		-34.46	0.664085	0		-34.46	1.12887	0		-34.46	0.504581	0
	-34.36	-0.0940566	0		-34.36	0.66117	0		-34.36	1.13999	0		-34.36	0.504581	0
	-34.26	-0.081731	0		-34.26	0.669991	0		-34.26	1.13395	0		-34.26	0.504581	0
	-34.16	-0.0940566	0		-34.16	0.669991	0		-34.16	1.13808	0		-34.16	0.504581	0
	-34.06	-0.076155	0		-34.06	0.673903	0		-34.06	1.12887	0		-34.06	0.504581	0
	-33.96	-0.0799701	0		-33.96	0.685715	0		-33.96	1.12473	0		-33.96	0.508142	0
	-33.86	-0.0676444	0		-33.86	0.690625	0		-33.86	1.12791	0		-33.86	0.513345	0
	-33.76	-0.0705791	0		-33.76	0.68863	0		-33.76	1.11456	0		-33.76	0.518548	0
	-33.66	-0.0526775	0		-33.66	0.700442	0		-33.66	1.12378	0		-33.66	0.52649	0
	-33.56	-0.044167	0		-33.56	0.68863	0		-33.56	1.11774	0		-33.56	0.521287	0
	-33.46	-0.0471017	0		-33.46	0.694535	0		-33.46	1.11869	0		-33.46	0.513345	0
	-33.36	-0.0385911	0		-33.36	0.675897	0		-33.36	1.11456	0		-33.36	0.518548	0
	-33.26	-0.0245045	0		-33.26	0.679809	0		-33.26	1.10248	0		-33.26	0.52649	0
	-33.16	-0.0330152	0		-33.16	0.694535	0		-33.16	1.09327	0		-33.16	0.52649	0
	-33.06	-0.0300805	0		-33.06	0.690625	0		-33.06	1.10852	0		-33.06	0.52649	0
	-32.96	-0.0189287	0		-32.96	0.68863	0		-32.96	1.10852	0		-32.96	0.52649	0
	-32.86	-0.0206895	0		-32.86	0.700442	0		-32.86	1.10248	0		-32.86	0.52649	0
	-32.76	-0.0330152	0		-32.76	0.713174	0		-32.76	1.09931	0		-32.76	0.52649	0
	-32.66	-0.0151136	0		-32.66	0.715169	0		-32.66	1.09327	0		-32.66	0.52649	0
	-32.56	-0.00953772	0		-32.56	0.709262	0		-32.56	1.09327	0		-32.56	0.52649	0
	-32.46	-0.00660303	0		-32.46	0.719081	0		-32.46	1.08723	0		-32.46	0.53005	0
	-32.36	-0.0151136	0		-32.36	0.722992	0		-32.36	1.09327	0		-32.36	0.535254	0
	-32.26	0.00836385	0		-32.26	0.724986	0		-32.26	1.08913	0		-32.26	0.535254	0
	-32.16	0.0139398	0		-32.16	0.733807	0		-32.16	1.08309	0		-32.16	0.522108	0
	-32.06	0.00836385	0		-32.06	0.739713	0		-32.06	1.07706	0		-32.06	0.527312	0
	-31.96	0.0186352	0		-31.96	0.737719	0		-31.96	1.06784	0		-31.96	0.535254	0
	-31.86	0.0168744	0		-31.86	0.749532	0		-31.86	1.06371	0		-31.86	0.535254	0
	-31.76	0.0177548	0		-31.76	0.748534	0		-31.76	1.06784	0		-31.76	0.535254	0
	-31.66	0.0318414	0		-31.66	0.737719	0		-31.66	1.0618	0		-31.66	0.531693	0
	-31.56	0.0572263	0		-31.56	0.739713	0		-31.56	1.06784	0		-31.56	0.548399	0
	-31.46	0.0638294	0		-31.46	0.733807	0		-31.46	1.06371	0		-31.46	0.548399	0
	-31.36	0.0694053	0		-31.36	0.722992	0		-31.36	1.05163	0		-31.36	0.548399	0
	-31.26	0.0749811	0		-31.26	0.724986	0		-31.26	1.05767	0		-31.26	0.543195	0
	-31.16	0.0834917	0		-31.16	0.733807	0		-31.16	1.05767	0		-31.16	0.548399	0
	-31.06	0.0834917	0		-31.06	0.728898	0		-31.06	1.05767	0		-31.06	0.535254	0
	-30.96	0.0787963	0		-30.96	0.743625	0		-30.96	1.0618	0		-30.96	0.535254	0
	-30.86	0.0890676	0		-30.86	0.739713	0		-30.86	1.04845	0		-30.86	0.540457	0
	-30.76	0.0873068	0		-30.76	0.752446	0		-30.76	1.04241	0		-30.76	0.548399	0
	-30.66	0.0890676	0		-30.66	0.758352	0		-30.66	1.05767	0		-30.66	0.548399	0
	-30.56	0.0928827	0		-30.56	0.749532	0		-30.56	1.05767	0		-30.56	0.548399	0
	-30.46	0.101393	0		-30.46	0.758352	0		-30.46	1.05767	0		-30.46	0.548399	0
	-30.36	0.0984586	0		-30.36	0.752446	0		-30.36	1.06784	0		-30.36	0.539635	0
	-30.26	0.103154	0		-30.26	0.749532	0		-30.26	1.0618	0		-30.26	0.539635	0
	-30.16	0.106969	0		-30.16	0.752446	0		-30.16	1.05258	0		-30.16	0.539635	0
	-30.06	0.110784	0		-30.06	0.764257	0		-30.06	1.05258	0		-30.06	0.539635	0
	-29.96	0.112545	0		-29.96	0.764257	0		-29.96	1.04845	0		-29.96	0.52649	0
	-29.86	0.130447	0		-29.86	0.762263	0		-29.86	1.04241	0		-29.86	0.52649	0
	-29.76	0.139838	0		-29.76	0.768169	0		-29.76	1.05163	0		-29.76	0.52649	0
	-29.66	0.144533	0		-29.66	0.764257	0		-29.66	1.02715	0		-29.66	0.52649	0
	-29.56	0.153924	0		-29.56	0.762263	0		-29.56	1.04241	0		-29.56	0.517727	0
	-29.46	0.159499	0		-29.46	0.758352	0		-29.46	1.04241	0		-29.46	0.521287	0
	-29.36	0.162435	0		-29.36	0.764257	0		-29.36	1.04241	0		-29.36	0.52649	0
	-29.26	0.159499	0		-29.26	0.758352	0		-29.26	1.03828	0		-29.26	0.513345	0
	-29.16	0.168011	0		-29.16	0.752446	0		-29.16	1.04241	0		-29.16	0.513345	0
	-29.06	0.159499	0		-29.06	0.758352	0		-29.06	1.03637	0		-29.06	0.518548	0
	-28.96	0.168011	0		-28.96	0.749532	0		-28.96	1.02715	0		-28.96	0.513345	0
	-28.86	0.171825	0		-28.86	0.758352	0		-28.86	1.04241	0		-28.86	0.513345	0
	-28.76	0.173586	0		-28.76	0.752446	0		-28.76	1.03637	0		-28.76	0.504581	0
	-28.66	0.171825	0		-28.66	0.743625	0		-28.66	1.03732	0		-28.66	0.508142	0
	-28.56	0.177402	0		-28.56	0.749532	0		-28.56	1.03732	0		-28.56	0.513345	0
	-28.46	0.182978	0		-28.46	0.758352	0		-28.46	1.04845	0		-28.46	0.513345	0
	-28.36	0.173586	0		-28.36	0.749532	0		-28.36	1.04241	0		-28.36	0.5002	0
	-28.26	0.171825	0		-28.26	0.762263	0		-28.26	1.03637	0		-28.26	0.491436	0
	-28.16	0.173586	0		-28.16	0.758352	0		-28.16	1.02715	0		-28.16	0.491436	0
	-28.06	0.185912	0		-28.06	0.758352	0		-28.06	1.02302	0		-28.06	0.49664	0
	-27.96	0.182978	0		-27.96	0.749532	0		-27.96	1.03224	0		-27.96	0.504581	0
	-27.86	0.171825	0		-27.86	0.752446	0		-27.86	1.03224	0		-27.86	0.504581	0
	-27.76	0.182978	0		-27.76	0.739713	0		-27.76	1.03637	0		-27.76	0.491436	0
	-27.66	0.191488	0		-27.66	0.737719	0		-27.66	1.02715	0		-27.66	0.491436	0
	-27.56	0.191488	0		-27.56	0.739713	0		-27.56	1.02302	0		-27.56	0.486233	0
	-27.46	0.197063	0		-27.46	0.737719	0		-27.46	1.03224	0		-27.46	0.491436	0
	-27.36	0.191488	0		-27.36	0.749532	0		-27.36	1.04241	0		-27.36	0.483494	0
	-27.26	0.209389	0		-27.26	0.747537	0		-27.26	1.03637	0		-27.26	0.491436	0
	-27.16	0.197063	0		-27.16	0.749532	0		-27.16	1.02715	0		-27.16	0.491436	0
	-27.06	0.205575	0		-27.06	0.749532	0		-27.06	1.03828	0		-27.06	0.491436	0
	-26.96	0.200879	0		-26.96	0.748534	0		-26.96	1.03224	0		-26.96	0.487877	0
	-26.86	0.214965	0		-26.86	0.752446	0		-26.86	1.04241	0		-26.86	0.504581	0
	-26.76	0.220542	0		-26.76	0.749532	0		-26.76	1.05163	0		-26.76	0.495818	0
	-26.66	0.209389	0		-26.66	0.748534	0		-26.66	1.03637	0		-26.66	0.482673	0
	-26.56	0.220542	0		-26.56	0.737719	0		-26.56	1.03732	0		-26.56	0.486233	0
	-26.46	0.218781	0		-26.46	0.749532	0		-26.46	1.03319	0		-26.46	0.491436	0
	-26.36	0.220542	0		-26.36	0.748534	0		-26.36	1.04241	0		-26.36	0.491436	0
	-26.26	0.224357	0		-26.26	0.737719	0		-26.26	1.04241	0		-26.26	0.478292	0
	-26.16	0.234627	0		-26.16	0.734804	0		-26.16	1.05163	0		-26.16	0.478292	0
	-26.06	0.223476	0		-26.06	0.743625	0		-26.06	1.03828	0		-26.06	0.483494	0
	-25.96	0.220542	0		-25.96	0.749532	0		-25.96	1.03224	0		-25.96	0.491436	0
	-25.86	0.224357	0		-25.86	0.752446	0		-25.86	1.04241	0		-25.86	0.482673	0
	-25.76	0.238443	0		-25.76	0.758352	0		-25.76	1.04241	0		-25.76	0.482673	0
	-25.66	0.224357	0		-25.66	0.743625	0		-25.66	1.03637	0		-25.66	0.482673	0
	-25.56	0.232868	0		-25.56	0.739713	0		-25.56	1.02715	0		-25.56	0.482673	0
	-25.46	0.229932	0		-25.46	0.748534	0		-25.46	1.02302	0		-25.46	0.469528	0
	-25.36	0.224357	0		-25.36	0.737719	0		-25.36	1.01698	0		-25.36	0.469528	0
	-25.26	0.234627	0		-25.26	0.733807	0		-25.26	1.0262	0		-25.26	0.473088	0
	-25.16	0.232868	0		-25.16	0.724986	0		-25.16	1.01698	0		-25.16	0.478292	0
	-25.06	0.244019	0		-25.06	0.723989	0		-25.06	1.02715	0		-25.06	0.474731	0
	-24.96	0.238443	0		-24.96	0.713174	0		-24.96	1.02715	0		-24.96	0.482673	0
	-24.86	0.244019	0		-24.86	0.724986	0		-24.86	1.03828	0		-24.86	0.469528	0
	-24.76	0.252529	0		-24.76	0.719081	0		-24.76	1.01094	0		-24.76	0.473088	0
	-24.66	0.256345	0		-24.66	0.709262	0		-24.66	1.01094	0		-24.66	0.469528	0
	-24.56	0.258106	0		-24.56	0.698447	0		-24.56	1.00776	0		-24.56	0.474731	0
	-24.46	0.261921	0		-24.46	0.704354	0		-24.46	1.00172	0		-24.46	0.482673	0
	-24.36	0.270432	0		-24.36	0.71026	0		-24.36	1.01094	0		-24.36	0.469528	0
	-24.26	0.267496	0		-24.26	0.709262	0		-24.26	0.997591	0		-24.26	0.474731	0
	-24.16	0.258106	0		-24.16	0.700442	0		-24.16	0.991553	0		-24.16	0.482673	0
	-24.06	0.270432	0		-24.06	0.713174	0		-24.06	1.00077	0		-24.06	0.482673	0
	-23.96	0.267496	0		-23.96	0.709262	0		-23.96	1.00172	0		-23.96	0.469528	0
	-23.86	0.270432	0		-23.86	0.694535	0		-23.86	0.997591	0		-23.86	0.469528	0
	-23.76	0.267496	0		-23.76	0.700442	0		-23.76	0.985513	0		-23.76	0.460765	0
	-23.66	0.276007	0		-23.66	0.68863	0		-23.66	0.970256	0		-23.66	0.460765	0
	-23.56	0.276007	0		-23.56	0.685715	0		-23.56	0.972163	0		-23.56	0.464324	0
	-23.46	0.285398	0		-23.46	0.68863	0		-23.46	0.970256	0		-23.46	0.469528	0
	-23.36	0.285398	0		-23.36	0.694535	0		-23.36	0.956906	0		-23.36	0.465967	0
	-23.26	0.281583	0		-23.26	0.679809	0		-23.26	0.966123	0		-23.26	0.460765	0
	-23.16	0.279822	0		-23.16	0.669991	0		-23.16	0.966123	0		-23.16	0.455561	0
	-23.06	0.281583	0		-23.06	0.675897	0		-23.06	0.960085	0		-23.06	0.461586	0
	-22.96	0.276007	0		-22.96	0.669991	0		-22.96	0.950867	0		-22.96	0.460765	0
	-22.86	0.270432	0		-22.86	0.669991	0		-22.86	0.950867	0		-22.86	0.464324	0
	-22.76	0.267496	0		-22.76	0.669991	0		-22.76	0.93561	0		-22.76	0.469528	0
	-22.66	0.270432	0		-22.66	0.669991	0		-22.66	0.946735	0		-22.66	0.469528	0
	-22.56	0.276007	0		-22.56	0.660174	0		-22.56	0.940695	0		-22.56	0.469528	0
	-22.46	0.267496	0		-22.46	0.660174	0		-22.46	0.934657	0		-22.46	0.456382	0
	-22.36	0.276007	0		-22.36	0.660174	0		-22.36	0.92957	0		-22.36	0.461586	0
	-22.26	0.276007	0		-22.26	0.654267	0		-22.26	0.91622	0		-22.26	0.464324	0
	-22.16	0.276007	0		-22.16	0.63072	0		-22.16	0.915267	0		-22.16	0.469528	0
	-22.06	0.261921	0		-22.06	0.636626	0		-22.06	0.893971	0		-22.06	0.469528	0
	-21.96	0.256345	0		-21.96	0.63954	0		-21.96	0.90001	0		-21.96	0.469528	0
	-21.86	0.244019	0		-21.86	0.63072	0		-21.86	0.889839	0		-21.86	0.474731	0
	-21.76	0.229052	0		-21.76	0.63072	0		-21.76	0.880621	0		-21.76	0.464324	0
	-21.66	0.229052	0		-21.66	0.620902	0		-21.66	0.868542	0		-21.66	0.45118	0
	-21.56	0.229052	0		-21.56	0.620902	0		-21.56	0.849153	0		-21.56	0.439678	0
	-21.46	0.229052	0		-21.46	0.606175	0		-21.46	0.843114	0		-21.46	0.442416	0
	-21.36	0.214965	0		-21.36	0.606175	0		-21.36	0.823724	0		-21.36	0.430914	0
	-21.26	0.214965	0		-21.26	0.606175	0		-21.26	0.814506	0		-21.26	0.420507	0
	-21.16	0.229052	0		-21.16	0.597355	0		-21.16	0.796229	0		-21.16	0.416947	0
	-21.06	0.229052	0		-21.06	0.606175	0		-21.06	0.77382	0		-21.06	0.398599	0
	-20.96	0.214965	0		-20.96	0.596357	0		-20.96	0.777	0		-20.96	0.387097	0
	-20.86	0.214965	0		-20.86	0.596357	0		-20.86	0.76365	0		-20.86	0.385454	0
	-20.76	0.214965	0		-20.76	0.581631	0		-20.76	0.761742	0		-20.76	0.373952	0
	-20.66	0.214965	0		-20.66	0.581631	0		-20.66	0.75761	0		-20.66	0.363545	0
	-20.56	0.214965	0		-20.56	0.575725	0		-20.56	0.742353	0		-20.56	0.352043	0
	-20.46	0.214965	0		-20.46	0.562992	0		-20.46	0.742353	0		-20.46	0.354781	0
	-20.36	0.214965	0		-20.36	0.565906	0		-20.36	0.716924	0		-20.36	0.343279	0
	-20.26	0.205575	0		-20.26	0.562992	0		-20.26	0.706754	0		-20.26	0.341636	0
	-20.16	0.199999	0		-20.16	0.571813	0		-20.16	0.681324	0		-20.16	0.328492	0
	-20.06	0.191488	0		-20.06	0.565906	0		-20.06	0.675286	0		-20.06	0.31699	0
	-19.96	0.191488	0		-19.96	0.54236	0		-19.96	0.661936	0		-19.96	0.303023	0
	-19.86	0.177402	0		-19.86	0.54236	0		-19.86	0.660028	0		-19.86	0.297819	0
	-19.76	0.173586	0		-19.76	0.553175	0		-19.76	0.640639	0		-19.76	0.281114	0
	-19.66	0.168011	0		-19.66	0.532541	0		-19.66	0.6346	0		-19.66	0.276732	0
	-19.56	0.168011	0		-19.56	0.532541	0		-19.56	0.631421	0		-19.56	0.286317	0
	-19.46	0.162435	0		-19.46	0.526635	0		-19.46	0.619343	0		-19.46	0.289056	0
	-19.36	0.153924	0		-19.36	0.517814	0		-19.36	0.605993	0		-19.36	0.284674	0
	-19.26	0.159499	0		-19.26	0.517814	0		-19.26	0.609172	0		-19.26	0.273172	0
	-19.16	0.162435	0		-19.16	0.513903	0		-19.16	0.589782	0		-19.16	0.262766	0
	-19.06	0.153924	0		-19.06	0.498178	0		-19.06	0.568486	0		-19.06	0.273172	0
	-18.96	0.153924	0		-18.96	0.492273	0		-18.96	0.565307	0		-18.96	0.262766	0
	-18.86	0.153924	0		-18.86	0.483453	0		-18.86	0.564354	0		-18.86	0.264409	0
	-18.76	0.153924	0		-18.76	0.483453	0		-18.76	0.543057	0		-18.76	0.254002	0
	-18.66	0.153924	0		-18.66	0.483453	0		-18.66	0.538925	0		-18.66	0.254824	0
	-18.56	0.153924	0		-18.56	0.468726	0		-18.56	0.513496	0		-18.56	0.24606	0
	-18.46	0.153924	0		-18.46	0.462819	0		-18.46	0.498239	0		-18.46	0.240858	0
	-18.36	0.153924	0		-18.36	0.453998	0		-18.36	0.476943	0		-18.36	0.232916	0
	-18.26	0.153924	0		-18.26	0.440269	0		-18.26	0.489021	0		-18.26	0.229355	0
	-18.16	0.153924	0		-18.16	0.444181	0		-18.16	0.472811	0		-18.16	0.232094	0
	-18.06	0.153924	0		-18.06	0.428456	0		-18.06	0.451515	0		-18.06	0.220591	0
	-17.96	0.153924	0		-17.96	0.419636	0		-17.96	0.451515	0		-17.96	0.218948	0
	-17.86	0.153924	0		-17.86	0.415725	0		-17.86	0.432125	0		-17.86	0.205804	0
	-17.76	0.153924	0		-17.76	0.395091	0		-17.76	0.412737	0		-17.76	0.207447	0
	-17.66	0.153924	0		-17.66	0.395091	0		-17.66	0.400657	0		-17.66	0.19704	0
	-17.56	0.150109	0		-17.56	0.403912	0		-17.56	0.397479	0		-17.56	0.194302	0
	-17.46	0.144533	0		-17.46	0.395091	0		-17.46	0.400657	0		-17.46	0.189098	0
	-17.36	0.148348	0		-17.36	0.380364	0		-17.36	0.385401	0		-17.36	0.19704	0
	-17.26	0.150109	0		-17.26	0.380364	0		-17.26	0.382222	0		-17.26	0.189098	0
	-17.16	0.138958	0		-17.16	0.380364	0		-17.16	0.370144	0		-17.16	0.189098	0
	-17.06	0.144533	0		-17.06	0.380364	0		-17.06	0.356794	0		-17.06	0.194302	0
	-16.96	0.144533	0		-16.96	0.380364	0		-16.96	0.359972	0		-16.96	0.183894	0
	-16.86	0.144533	0		-16.86	0.365638	0		-16.86	0.346622	0		-16.86	0.189098	0
	-16.76	0.130447	0		-16.76	0.361726	0		-16.76	0.349801	0		-16.76	0.185538	0
	-16.66	0.130447	0		-16.66	0.35582	0		-16.66	0.340583	0		-16.66	0.175132	0
	-16.56	0.130447	0		-16.56	0.346003	0		-16.56	0.319286	0		-16.56	0.16719	0
	-16.46	0.136022	0		-16.46	0.346003	0		-16.46	0.321194	0		-16.46	0.161986	0
	-16.36	0.144533	0		-16.36	0.340096	0		-16.36	0.315154	0		-16.36	0.162808	0
	-16.26	0.144533	0		-16.26	0.331276	0		-16.26	0.293858	0		-16.26	0.159248	0
	-16.16	0.144533	0		-16.16	0.327364	0		-16.16	0.280508	0		-16.16	0.161986	0
	-16.06	0.138958	0		-16.06	0.321457	0		-16.06	0.283687	0		-16.06	0.154044	0
	-15.96	0.144533	0		-15.96	0.315552	0		-15.96	0.270337	0		-15.96	0.163629	0
	-15.86	0.144533	0		-15.86	0.306731	0		-15.86	0.252061	0		-15.86	0.153223	0
	-15.76	0.150109	0		-15.76	0.300825	0		-15.76	0.239822	0		-15.76	0.150484	0
	-15.66	0.138958	0		-15.66	0.273365	0		-15.66	0.243002	0		-15.66	0.153223	0
	-15.56	0.136022	0		-15.56	0.26746	0		-15.56	0.229652	0		-15.56	0.140078	0
	-15.46	0.124871	0		-15.46	0.261554	0		-15.46	0.217572	0		-15.46	0.13734	0
	-15.36	0.11636	0		-15.36	0.252733	0		-15.36	0.208355	0		-15.36	0.126932	0
	-15.26	0.11636	0		-15.26	0.248821	0		-15.26	0.202316	0		-15.26	0.128576	0
	-15.16	0.11636	0		-15.16	0.242915	0		-15.16	0.188966	0		-15.16	0.11817	0
	-15.06	0.106969	0		-15.06	0.237009	0		-15.06	0.192144	0		-15.06	0.106667	0
	-14.96	0.106969	0		-14.96	0.228189	0		-14.96	0.172754	0		-14.96	0.110227	0
	-14.86	0.106969	0		-14.86	0.224277	0		-14.86	0.167669	0		-14.86	0.105024	0
	-14.76	0.106969	0		-14.76	0.21837	0		-14.76	0.172754	0		-14.76	0.0970823	0
	-14.66	0.106969	0		-14.66	0.212464	0		-14.66	0.153366	0		-14.66	0.110227	0
	-14.56	0.106969	0		-14.56	0.193826	0		-14.56	0.151458	0		-14.56	0.101464	0
	-14.46	0.106969	0		-14.46	0.187919	0		-14.46	0.147326	0		-14.46	0.0883189	0
	-14.36	0.103154	0		-14.36	0.179099	0		-14.36	0.136201	0		-14.36	0.0962607	0
	-14.26	0.0834917	0		-14.26	0.164372	0		-14.26	0.138108	0		-14.26	0.0847587	0
	-14.16	0.0834917	0		-14.16	0.160461	0		-14.16	0.12603	0		-14.16	0.0883189	0
	-14.06	0.0834917	0		-14.06	0.154555	0		-14.06	0.127937	0		-14.06	0.0831156	0
	-13.96	0.0873068	0		-13.96	0.154555	0		-13.96	0.12603	0		-13.96	0.0883189	0
	-13.86	0.0890676	0		-13.86	0.148648	0		-13.86	0.116812	0		-13.86	0.0716136	0
	-13.76	0.0834917	0		-13.76	0.139827	0		-13.76	0.132069	0		-13.76	0.0795555	0
	-13.66	0.0834917	0		-13.66	0.139827	0		-13.66	0.110773	0		-13.66	0.0883189	0
	-13.56	0.0741007	0		-13.56	0.139827	0		-13.56	0.11268	0		-13.56	0.0831156	0
	-13.46	0.0741007	0		-13.46	0.135915	0		-13.46	0.110773	0		-13.46	0.0751737	0
	-13.36	0.0600143	0		-13.36	0.120192	0		-13.36	0.11268	0		-13.36	0.0716136	0
	-13.26	0.0600143	0		-13.26	0.120192	0		-13.26	0.100601	0		-13.26	0.0664103	0
	-13.16	0.0600143	0		-13.16	0.120192	0		-13.16	0.0872515	0		-13.16	0.061207	0
	-13.06	0.0600143	0		-13.06	0.120192	0		-13.06	0.0853444	0		-13.06	0.0664103	0
	-12.96	0.0506233	0		-12.96	0.105465	0		-12.96	0.0700873	0		-12.96	0.0664103	0
	-12.86	0.0506233	0		-12.86	0.105465	0		-12.86	0.0719945	0		-12.86	0.0628502	0
	-12.76	0.0506233	0		-12.76	0.114286	0		-12.76	0.075173	0		-12.76	0.0524436	0
	-12.66	0.0365368	0		-12.66	0.0907384	0		-12.66	0.0719945	0		-12.66	0.0392985	0
	-12.56	0.0365368	0		-12.56	0.0907384	0		-12.56	0.075173	0		-12.56	0.0313566	0
	-12.46	0.0224504	0		-12.46	0.0907384	0		-12.46	0.0719945	0		-12.46	0.0277965	0
	-12.36	0.0224504	0		-12.36	0.0907384	0		-12.36	0.075173	0		-12.36	0.0313566	0
	-12.26	0.0130594	0		-12.26	0.0907384	0		-12.26	0.0618231	0		-12.26	0.0261533	0
	-12.16	0.0130594	0		-12.16	0.0720997	0		-12.16	0.0599159	0		-12.16	0.0313566	0
	-12.06	0.0130594	0		-12.06	0.0701055	0		-12.06	0.0599159	0		-12.06	0.0313566	0
	-11.96	0.0130594	0		-11.96	0.0661937	0		-11.96	0.0567373	0		-11.96	0.0277965	0
	-11.86	0.00278795	0		-11.86	0.0622819	0		-11.86	0.0557838	0		-11.86	0.0173899	0
	-11.76	0.00836385	0		-11.76	0.0563758	0		-11.76	0.0344875	0		-11.76	0.0146513	0
	-11.66	0.00836385	0		-11.66	0.0504698	0		-11.66	0.0211375	0		-11.66	0.00424478	0
	-11.56	0.00454876	0		-11.56	0.0416491	0		-11.56	0.0243161	0		-11.56	0.00944806	0
	-11.46	0.0130594	0		-11.46	0.0416491	0		-11.46	0.0252696	0		-11.46	0.0173899	0
	-11.36	-0.00102714	0		-11.36	0.0416491	0		-11.36	0.0363945	0		-11.36	0.00588792	0
	-11.26	0.00278795	0		-11.26	0.0377373	0		-11.26	0.0344875	0		-11.26	0.00944806	0
	-11.16	0.00836385	0		-11.16	0.0318313	0		-11.16	0.0192303	0		-11.16	0.00424478	0
	-11.06	0.00836385	0		-11.06	0.0259253	0		-11.06	0.0211375	0		-11.06	-0.00725721	0
	-10.96	0.00836385	0		-10.96	0.0171045	0		-10.96	0.0090589	0		-10.96	-0.0124605	0
	-10.86	-0.00102714	0		-10.86	-0.00352829	0		-10.86	-0.000158928	0		-10.86	-0.00451864	0
	-10.76	-0.00953772	0		-10.76	-0.012349	0		-10.76	-0.000158928	0		-10.76	-0.0124605	0
	-10.66	-0.00102714	0		-10.66	-0.012349	0		-10.66	-0.00429106	0		-10.66	-0.00369707	0
	-10.56	-0.00102714	0		-10.56	-0.012349	0		-10.56	-0.0011125	0		-10.56	-0.00725721	0
	-10.46	-0.00102714	0		-10.46	-0.012349	0		-10.46	-0.00619819	0		-10.46	-0.00451864	0
	-10.36	-0.00102714	0		-10.36	-0.0221669	0		-10.36	-0.00429106	0		-10.36	-0.0124605	0
	-10.26	-0.00102714	0		-10.26	-0.0221669	0		-10.26	-0.00619819	0		-10.26	-0.0160206	0
	-10.16	-0.0104181	0		-10.16	-0.0260787	0		-10.16	-0.0195481	0		-10.16	-0.0212239	0
	-10.06	-0.0245045	0		-10.06	-0.0319847	0		-10.06	-0.0255874	0		-10.06	-0.0124605	0
	-9.96	-0.0245045	0		-9.96	-0.0319847	0		-9.96	-0.0163695	0		-9.96	-0.0176638	0
	-9.86	-0.0245045	0		-9.86	-0.0319847	0		-9.86	-0.0255874	0		-9.86	-0.0124605	0
	-9.76	-0.0385911	0		-9.76	-0.0378908	0		-9.76	-0.0255874	0		-9.76	-0.0176638	0
	-9.66	-0.0330152	0		-9.66	-0.0467114	0		-9.66	-0.0255874	0		-9.66	-0.0291658	0
	-9.56	-0.0245045	0		-9.56	-0.0467114	0		-9.56	-0.0195481	0		-9.56	-0.0256056	0
	-9.46	-0.0338955	0		-9.46	-0.0506233	0		-9.46	-0.0316267	0		-9.46	-0.0256056	0
	-9.36	-0.0338955	0		-9.36	-0.0565293	0		-9.36	-0.0408446	0		-9.36	-0.0124605	0
	-9.26	-0.0300805	0		-9.26	-0.0565293	0		-9.26	-0.0357588	0		-9.26	-0.0176638	0
	-9.16	-0.0245045	0		-9.16	-0.0565293	0		-9.16	-0.051016	0		-9.16	-0.0256056	0
	-9.06	-0.0385911	0		-9.06	-0.0565293	0		-9.06	-0.0417981	0		-9.06	-0.0160206	0
	-8.96	-0.0330152	0		-8.96	-0.0712561	0		-8.96	-0.0449767	0		-8.96	-0.0124605	0
	-8.86	-0.0338955	0		-8.86	-0.0565293	0		-8.86	-0.051016	0		-8.86	-0.0124605	0
	-8.76	-0.0300805	0		-8.76	-0.0565293	0		-8.76	-0.0417981	0		-8.76	-0.0176638	0
	-8.66	-0.0385911	0		-8.66	-0.0565293	0		-8.66	-0.0551481	0		-8.66	-0.0256056	0
	-8.56	-0.0385911	0		-8.56	-0.0565293	0		-8.56	-0.0570551	0		-8.56	-0.0124605	0
	-8.46	-0.0330152	0		-8.46	-0.0565293	0		-8.46	-0.066273	0		-8.46	-0.0212239	0
	-8.36	-0.0245045	0		-8.36	-0.0624353	0		-8.36	-0.0551481	0		-8.36	-0.0256056	0
	-8.26	-0.0338955	0		-8.26	-0.0712561	0		-8.26	-0.0672265	0		-8.26	-0.0291658	0
	-8.16	-0.0300805	0		-8.16	-0.0712561	0		-8.16	-0.066273	0		-8.16	-0.034369	0
	-8.06	-0.0245045	0		-8.06	-0.0712561	0		-8.06	-0.0570551	0		-8.06	-0.0264272	0
	-7.96	-0.0330152	0		-7.96	-0.0712561	0		-7.96	-0.0704051	0		-7.96	-0.034369	0
	-7.86	-0.0245045	0		-7.86	-0.0712561	0		-7.86	-0.066273	0		-7.86	-0.034369	0
	-7.76	-0.0245045	0		-7.76	-0.0712561	0		-7.76	-0.0570551	0		-7.76	-0.0308089	0
	-7.66	-0.0338955	0		-7.66	-0.0751679	0		-7.66	-0.0704051	0		-7.66	-0.0387508	0
	-7.56	-0.0300805	0		-7.56	-0.081074	0		-7.56	-0.0764444	0		-7.56	-0.0423109	0
	-7.46	-0.0385911	0		-7.46	-0.081074	0		-7.46	-0.0672265	0		-7.46	-0.034369	0
	-7.36	-0.0330152	0		-7.36	-0.081074	0		-7.36	-0.0764444	0		-7.36	-0.034369	0
	-7.26	-0.0245045	0		-7.26	-0.081074	0		-7.26	-0.0764444	0		-7.26	-0.034369	0
	-7.16	-0.0385911	0		-7.16	-0.0958007	0		-7.16	-0.0805765	0		-7.16	-0.0395723	0
	-7.06	-0.0385911	0		-7.06	-0.0958007	0		-7.06	-0.0824837	0		-7.06	-0.0379292	0
	-6.96	-0.0385911	0		-6.96	-0.101707	0		-6.96	-0.0977407	0		-6.96	-0.0431324	0
	-6.86	-0.0479821	0		-6.86	-0.110527	0		-6.86	-0.0917016	0		-6.86	-0.0395723	0
	-6.76	-0.0479821	0		-6.76	-0.110527	0		-6.76	-0.0917016	0		-6.76	-0.0475142	0
	-6.66	-0.0424061	0		-6.66	-0.110527	0		-6.66	-0.0856622	0		-6.66	-0.0510743	0
	-6.56	-0.0394715	0		-6.56	-0.110527	0		-6.56	-0.0917016	0		-6.56	-0.0562776	0
	-6.46	-0.0424061	0		-6.46	-0.110527	0		-6.46	-0.0824837	0		-6.46	-0.0614809	0
	-6.36	-0.0479821	0		-6.36	-0.110527	0		-6.36	-0.0958336	0		-6.36	-0.0694227	0
	-6.26	-0.0479821	0		-6.26	-0.110527	0		-6.26	-0.0917016	0		-6.26	-0.0562776	0
	-6.16	-0.0573731	0		-6.16	-0.110527	0		-6.16	-0.0824837	0		-6.16	-0.0527175	0
	-6.06	-0.053558	0		-6.06	-0.110527	0		-6.06	-0.0917016	0		-6.06	-0.0606593	0
	-5.96	-0.0517971	0		-5.96	-0.124257	0		-5.96	-0.0805765	0		-5.96	-0.0642195	0
	-5.86	-0.0676444	0		-5.86	-0.130164	0		-5.86	-0.0926551	0		-5.86	-0.0694227	0
	-5.76	-0.0620685	0		-5.76	-0.130164	0		-5.76	-0.101873	0		-5.76	-0.0694227	0
	-5.66	-0.0620685	0		-5.66	-0.144889	0		-5.66	-0.0958336	0		-5.66	-0.0694227	0
	-5.56	-0.0564927	0		-5.56	-0.144889	0		-5.56	-0.0866158	0		-5.56	-0.0614809	0
	-5.46	-0.0573731	0		-5.46	-0.144889	0		-5.46	-0.0926551	0		-5.46	-0.0729829	0
	-5.36	-0.0676444	0		-5.36	-0.140979	0		-5.36	-0.0917016	0		-5.36	-0.0833894	0
	-5.26	-0.0620685	0		-5.26	-0.135072	0		-5.26	-0.0977407	0		-5.26	-0.0825679	0
	-5.16	-0.0620685	0		-5.16	-0.135072	0		-5.16	-0.106959	0		-5.16	-0.0825679	0
	-5.06	-0.0564927	0		-5.06	-0.135072	0		-5.06	-0.0958336	0		-5.06	-0.0694227	0
	-4.96	-0.0479821	0		-4.96	-0.135072	0		-4.96	-0.112044	0		-4.96	-0.0694227	0
	-4.86	-0.0620685	0		-4.86	-0.135072	0		-4.86	-0.11713	0		-4.86	-0.0729829	0
	-4.76	-0.0714595	0		-4.76	-0.135072	0		-4.76	-0.107912	0		-4.76	-0.0833894	0
	-4.66	-0.0714595	0		-4.66	-0.138984	0		-4.66	-0.11713	0		-4.66	-0.0948914	0
	-4.56	-0.0676444	0		-4.56	-0.144889	0		-4.56	-0.111091	0		-4.56	-0.100095	0
	-4.46	-0.076155	0		-4.46	-0.154708	0		-4.46	-0.123169	0		-4.46	-0.0965346	0
	-4.36	-0.0705791	0		-4.36	-0.154708	0		-4.36	-0.136519	0		-4.36	-0.104476	0
	-4.26	-0.0714595	0		-4.26	-0.154708	0		-4.26	-0.127301	0		-4.26	-0.104476	0
	-4.16	-0.0676444	0		-4.16	-0.154708	0		-4.16	-0.133341	0		-4.16	-0.10968	0
	-4.06	-0.0564927	0		-4.06	-0.154708	0		-4.06	-0.127301	0		-4.06	-0.121181	0
	-3.96	-0.0479821	0		-3.96	-0.169435	0		-3.96	-0.133341	0		-3.96	-0.118443	0
	-3.86	-0.0620685	0		-3.86	-0.165523	0		-3.86	-0.146691	0		-3.86	-0.129945	0
	-3.76	-0.0564927	0		-3.76	-0.174344	0		-3.76	-0.142558	0		-3.76	-0.135148	0
	-3.66	-0.0479821	0		-3.66	-0.174344	0		-3.66	-0.142558	0		-3.66	-0.140352	0
	-3.56	-0.0573731	0		-3.56	-0.174344	0		-3.56	-0.148598	0		-3.56	-0.135148	0
	-3.46	-0.0573731	0		-3.46	-0.174344	0		-3.46	-0.161948	0		-3.46	-0.135148	0
	-3.36	-0.0714595	0		-3.36	-0.174344	0		-3.36	-0.167987	0		-3.36	-0.138708	0
	-3.26	-0.0676444	0		-3.26	-0.184161	0		-3.26	-0.158769	0		-3.26	-0.143912	0
	-3.16	-0.0620685	0		-3.16	-0.184161	0		-3.16	-0.161948	0		-3.16	-0.149116	0
	-3.06	-0.0714595	0		-3.06	-0.184161	0		-3.06	-0.158769	0		-3.06	-0.160617	0
	-2.96	-0.085546	0		-2.96	-0.184161	0		-2.96	-0.148598	0		-2.96	-0.16226	0
	-2.86	-0.0799701	0		-2.86	-0.198888	0		-2.86	-0.161948	0		-2.86	-0.175405	0
	-2.76	-0.0714595	0		-2.76	-0.198888	0		-2.76	-0.142558	0		-2.76	-0.170202	0
	-2.66	-0.0676444	0		-2.66	-0.198888	0		-2.66	-0.167987	0		-2.66	-0.173762	0
	-2.56	-0.0705791	0		-2.56	-0.198888	0		-2.56	-0.167987	0		-2.56	-0.178966	0
	-2.46	-0.0582534	0		-2.46	-0.198888	0		-2.46	-0.167987	0		-2.46	-0.175405	0
	-2.36	-0.0564927	0		-2.36	-0.208706	0		-2.36	-0.174026	0		-2.36	-0.186907	0
	-2.26	-0.0385911	0		-2.26	-0.212617	0		-2.26	-0.183244	0		-2.26	-0.184169	0
	-2.16	-0.0151136	0		-2.16	-0.214611	0		-2.16	-0.167987	0		-2.16	-0.200874	0
	-2.06	0.00836385	0		-2.06	-0.198888	0		-2.06	-0.197547	0		-2.06	-0.205255	0
	-1.96	0.0280262	0		-1.96	-0.212617	0		-1.96	-0.199454	0		-1.96	-0.192111	0
	-1.86	0.0309609	0		-1.86	-0.218524	0		-1.86	-0.198501	0		-1.86	-0.19567	0
	-1.76	0.0186352	0		-1.76	-0.204794	0		-1.76	-0.178159	0		-1.76	-0.202654	0
	-1.66	-0.00660303	0		-1.66	-0.208706	0		-1.66	-0.198501	0		-1.66	-0.227165	0
	-1.56	-0.0245045	0		-1.56	-0.218524	0		-1.56	-0.173073	0		-1.56	-0.244692	0
	-1.46	-0.0189287	0		-1.46	-0.247978	0		-1.46	-0.153683	0		-1.46	-0.27016	0
	-1.36	-0.0245045	0		-1.36	-0.272522	0		-1.36	-0.187376	0		-1.36	-0.240309	0
	-1.26	0.0130594	0		-1.26	-0.281343	0		-1.26	-0.235055	0		-1.26	-0.210459	0
	-1.16	0.0168744	0		-1.16	-0.262704	0		-1.16	-0.335816	0		-1.16	-0.169381	0
	-1.06	-0.0338955	0		-1.06	-0.228342	0		-1.06	0.0303552	0		-1.06	-0.201696	0
	-0.959999	-0.0142332	0		-0.959999	-0.292158	0		-0.959999	-1.56242	0		-0.959999	-0.203475	0
	-0.860001	-1.34306	0		-0.860001	-4.25166	0		-0.860001	-5.52228	0		-0.860001	-1.38393	0
	-0.759998	-1.25472	0		-0.759998	-0.514057	0		-0.759998	-1.62456	0		-0.759998	-0.986981	0
	-0.66	1.06294	0		-0.66	3.4239	0		-0.66	0.68339	0		-0.66	0.423109	0
	-0.559998	2.24724	0		-0.559998	2.67974	0		-0.559998	-0.271767	0		-0.559998	0.817463	0
	-0.459999	2.14202	0		-0.459999	2.24867	0		-0.459999	-0.613462	0		-0.459999	0.774468	0
	-0.360001	2.08377	0		-0.360001	2.13976	0		-0.360001	-0.611396	0		-0.360001	0.722845	0
	-0.259998	2.02552	0		-0.259998	1.92959	0		-0.259998	-0.50571	0		-0.259998	0.588655	0
	-0.16	1.83579	0		-0.16	1.76077	0		-0.16	-0.388738	0		-0.16	0.341636	0
	-0.0599976	1.60674	0		-0.0599976	1.62523	0		-0.0599976	-0.542263	0		-0.0599976	0.437075	0
	0.0400009	1.40571	-2.33558		0.0400009	1.33661	-2.41409		0.0400009	-0.375547	-1.949		0.0400009	0.592216	-0.0288057
	0.139999	1.2358	-2.2996		0.139999	1.02635	-2.36979		0.139999	-0.572776	-1.90957		0.139999	0.194302	0.19906
	0.239998	1.00938	-2.26361		0.239998	0.682724	-2.32549		0.239998	-0.65828	-1.87013		0.239998	0.287276	0.426654
	0.340004	0.719291	-2.22763		0.340004	0.304737	-2.28122		0.340004	-1.05083	-1.83071		0.340004	-0.309595	0.653995
	0.440002	0.40748	-2.19165		0.440002	-0.145887	-2.23695		0.440002	-1.24615	-1.7913		0.440002	-0.554971	0.881048
	0.540001	0.113572	-2.15569		0.540001	-0.628879	-2.19269		0.540001	-1.24012	-1.7519		0.540001	-0.660953	1.10783
	0.639999	-0.165369	-2.11971		0.639999	-0.918505	-2.14844		0.639999	-1.29908	-1.71251		0.639999	-0.74941	1.33434
	0.739998	-0.473365	-2.08375		0.739998	-1.09131	-2.1042		0.739998	-1.27969	-1.67312		0.739998	-0.614535	1.56058
	0.840004	-0.72692	-2.04778		0.840004	-1.22777	-2.05998		0.840004	-1.33563	-1.63375		0.840004	-0.527722	1.78656
	0.940002	-0.958027	-2.01182		0.940002	-1.33085	-2.01577		0.940002	-1.33865	-1.59439		0.940002	-0.299873	2.01226
	1.04	-1.1636	-1.97586		1.04	-1.42412	-1.97156		1.04	-1.41191	-1.55504		1.04	-0.0379292	2.23768
	1.14	-1.24812	-1.9399		1.14	-1.55575	-1.92738		1.14	-1.52173	-1.51569		1.14	0.155825	2.46283
	1.24	-1.34481	-1.90394		1.24	-1.67448	-1.88319		1.24	-1.55845	-1.47636		1.24	0.331093	2.6877
	1.34	-1.46793	-1.86799		1.34	-1.81101	-1.83902		1.34	-1.6093	-1.43704		1.34	0.458162	2.91233
	1.44	-1.59001	-1.83204		1.44	-1.89446	-1.79487		1.44	-1.62853	-1.39772		1.44	0.616726	3.13666
	1.54	-1.67071	-1.7961		1.54	-2.00736	-1.75072		1.54	-1.66017	-1.35842		1.54	0.791995	3.36072
	1.64	-1.76742	-1.76016		1.64	-2.10647	-1.70659		1.64	-1.70085	-1.31912		1.64	0.962059	3.58452
	1.74	-1.84254	-1.7242		1.74	-2.13891	-1.66245		1.74	-1.72516	-1.27985		1.74	1.12419	3.80803
	1.84	-1.87732	-1.68826		1.84	-2.16836	-1.61835		1.84	-1.75059	-1.24057		1.84	1.30027	4.03129
	1.94	-1.92618	-1.65233		1.94	-2.24391	-1.57425		1.94	-1.77204	-1.20131		1.94	1.49745	4.25425
	2.04	-1.95626	-1.61639		2.04	-2.29208	-1.53015		2.04	-1.7811	-1.16205		2.04	1.70695	4.47694
	2.14	-2.00219	-1.58046		2.14	-2.34509	-1.48608		2.14	-1.7598	-1.12281		2.14	1.90933	4.69936
	2.24	-2.03139	-1.54453		2.24	-2.30972	-1.44201		2.24	-1.73136	-1.08358		2.24	2.11623	4.9215
	2.34	-2.06323	-1.5086		2.34	-2.28226	-1.39795		2.34	-1.70895	-1.04435		2.34	2.31683	5.14339
	2.44	-2.09053	-1.47269		2.44	-2.29109	-1.3539		2.44	-1.67431	-1.00514		2.44	2.51401	5.36499
	2.54	-2.10651	-1.43676		2.54	-2.28127	-1.30987		2.54	-1.64888	-0.965936		2.54	2.73405	5.58631
	2.64	-2.12427	-1.40084		2.64	-2.26654	-1.26585		2.64	-1.62965	-0.926742		2.64	2.97409	5.80736
	2.74	-2.13278	-1.36492		2.74	-2.28518	-1.22184		2.74	-1.59706	-0.887559		2.74	3.2248	6.02813
	2.84	-2.1206	-1.32902		2.84	-2.28718	-1.17783		2.84	-1.58277	-0.848384		2.84	3.46922	6.24864
	2.94	-2.13278	-1.2931		2.94	-2.27536	-1.13385		2.94	-1.59803	-0.809221		2.94	3.70145	6.46887
	3.04	-2.13836	-1.2572		3.04	-2.26654	-1.08987		3.04	-1.55638	-0.770068		3.04	3.9434	6.68882
	3.14	-2.15244	-1.22129		3.14	-2.25673	-1.04591		3.14	-1.50647	-0.730927		3.14	4.18878	6.90849
	3.24	-2.14687	-1.18539		3.24	-2.25673	-1.00195		3.24	-1.50647	-0.691794		3.24	4.42539	7.12788
	3.34	-2.10549	-1.14949		3.34	-2.25673	-0.958008		3.34	-1.47088	-0.65267		3.34	4.68391	7.34702
	3.44	-2.05853	-1.11359		3.44	-2.23709	-0.914078		3.44	-1.46484	-0.613558		3.44	4.91519	7.56586
	3.54	-2.02947	-1.07769		3.54	-2.22037	-0.870161		3.54	-1.43019	-0.574457		3.54	5.17466	7.78443
	3.64	-2.00131	-1.0418		3.64	-2.19881	-0.826253		3.64	-1.41493	-0.535366		3.64	5.4147	8.00273
	3.74	-1.99749	-1.00591		3.74	-2.16737	-0.782359		3.74	-1.39873	-0.496286		3.74	5.65309	8.22073
	3.84	-1.98722	-0.970026		3.84	-2.13791	-0.738472		3.84	-1.36917	-0.457214		3.84	5.90107	8.43849
	3.94	-1.95992	-0.934142		3.94	-2.09082	-0.694599		3.94	-1.32244	-0.418153		3.94	6.13864	8.65596
	4.04	-1.93087	-0.898261		4.04	-2.06428	-0.65074		4.04	-1.26237	-0.379104		4.04	6.39278	8.87314
	4.14	-1.90358	-0.862383		4.14	-2.0191	-0.606892		4.14	-1.24615	-0.340065		4.14	6.66444	9.09004
	4.24	-1.88011	-0.826508		4.24	-1.9671	-0.563055		4.24	-1.21151	-0.301037		4.24	6.90106	9.30668
	4.34	-1.86044	-0.790633		4.34	-1.92292	-0.519227		4.34	-1.18004	-0.262015		4.34	7.12973	9.52305
	4.44	-1.83697	-0.754762		4.44	-1.88364	-0.475414		4.44	-1.14953	-0.223008		4.44	7.38305	9.73913
	4.54	-1.83697	-0.718896		4.54	-1.82274	-0.431612		4.54	-1.07928	-0.184011		4.54	7.68004	9.95492
	4.64	-1.80498	-0.683031		4.64	-1.77074	-0.387823		4.64	-1.06911	-0.145024		4.64	7.94391	10.1704
	4.74	-1.7721	-0.64717		4.74	-1.73637	-0.344045		4.74	-0.981698	-0.106049		4.74	8.20763	10.3857
	4.84	-1.75714	-0.611308		4.84	-1.67057	-0.300276		4.84	-0.936881	-0.0670803		4.84	8.46095	10.6007
	4.94	-1.71957	-0.575452		4.94	-1.59893	-0.256522		4.94	-0.879984	-0.0281257		4.94	8.71947	10.8154
	5.04	-1.68201	-0.539598		5.04	-1.53902	-0.21278		5.04	-0.829128	0.0108184		5.04	8.96485	11.0298
	5.14	-1.65296	-0.503747		5.14	-1.48994	-0.16905		5.14	-0.785422	0.0497519		5.14	9.21022	11.2439
	5.24	-1.60879	-0.4679		5.24	-1.42612	-0.125332		5.24	-0.756975	0.0886747		5.24	9.43807	11.4578
	5.34	-1.55905	-0.432051		5.34	-1.40749	-0.0816228		5.34	-0.702939	0.12759		5.34	9.67372	11.6714
	5.44	-1.51298	-0.39621		5.44	-1.36231	-0.0379287		5.44	-0.646043	0.166491		5.44	9.93402	11.8846
	5.54	-1.47159	-0.36037		5.54	-1.31321	0.00575336		5.54	-0.611396	0.205382		5.54	10.1742	12.0976
	5.64	-1.44254	-0.324533		5.64	-1.24549	0.0494234		5.64	-0.585968	0.244262		5.64	10.4108	12.3104
	5.74	-1.41055	-0.288699		5.74	-1.18458	0.0930813		5.74	-0.565625	0.28313		5.74	10.6562	12.5229
	5.84	-1.39001	-0.252866		5.84	-1.11195	0.136731		5.84	-0.518901	0.321992		5.84	10.8928	12.735
	5.94	-1.34013	-0.217038		5.94	-1.06876	0.180364		5.94	-0.513814	0.360839		5.94	11.1294	12.947
	6.04	-1.32046	-0.181212		6.04	-1.02359	0.223986		6.04	-0.509682	0.399676		6.04	11.3704	13.1585
	6.14	-1.27732	-0.145389		6.14	-0.984315	0.267596		6.14	-0.462958	0.438502		6.14	11.6437	13.3699
	6.24	-1.21805	-0.109569		6.24	-0.931315	0.311193		6.24	-0.4121	0.477317		6.24	11.8778	13.581
	6.34	-1.1749	-0.0737496		6.34	-0.88023	0.354781		6.34	-0.352026	0.516124		6.34	12.1241	13.7917
	6.44	-1.12794	-0.0379354		6.44	-0.803682	0.398354		6.44	-0.320558	0.554916		6.44	12.3878	14.0022
	6.54	-1.08099	-0.00212409		6.54	-0.773231	0.441914		6.54	-0.284958	0.593699		6.54	12.628	14.2124
	6.64	-1.06309	0.0336843		6.64	-0.73887	0.485463		6.64	-0.218844	0.632469		6.64	12.8961	14.4224
	6.74	-1.02846	0.06949		6.74	-0.699598	0.528999		6.74	-0.162901	0.671229		6.74	13.1231	14.632
	6.84	-0.97857	0.105296		6.84	-0.631871	0.572526		6.84	-0.128255	0.709981		6.84	13.3378	14.8415
	6.94	-0.929855	0.141095		6.94	-0.580787	0.616038		6.94	-0.127301	0.748719		6.94	13.57	15.0505
	7.04	-0.888475	0.176892		7.04	-0.522877	0.659537		7.04	-0.0611874	0.787445		7.04	13.8067	15.2593
	7.14	-0.856487	0.212686		7.14	-0.464967	0.703024		7.14	-0.0112839	0.826161		7.14	14.0484	15.4678
	7.24	-0.823619	0.248477		7.24	-0.409972	0.746498		7.24	0.0252696	0.864865		7.24	14.2887	15.6761
	7.34	-0.788989	0.284269		7.34	-0.351065	0.789963		7.34	0.100601	0.903561		7.34	14.5304	15.8841
	7.44	-0.748491	0.320054		7.44	-0.300978	0.833413		7.44	0.143194	0.942243		7.44	14.7583	16.0918
	7.54	-0.727948	0.355837		7.54	-0.263701	0.87685		7.54	0.201203	0.980915		7.54	15.0072	16.2992
	7.64	-0.686569	0.391617		7.64	-0.2028	0.920275		7.64	0.233783	1.01957		7.64	15.2351	16.5063
	7.74	-0.654581	0.427393		7.74	-0.150796	0.963687		7.74	0.299898	1.05822		7.74	15.4541	16.7131
	7.84	-0.60205	0.46317		7.84	-0.0771622	1.00709		7.84	0.325326	1.09686		7.84	15.7039	16.9198
	7.94	-0.564486	0.498942		7.94	-0.00153403	1.05048		7.94	0.375229	1.13549		7.94	15.9413	17.1261
	8.04	-0.521347	0.534709		8.04	0.0563758	1.09385		8.04	0.432125	1.1741		8.04	16.1999	17.332
	8.14	-0.500657	0.570474		8.14	0.0750145	1.13721		8.14	0.482983	1.21271		8.14	16.4664	17.5377
	8.24	-0.474391	0.606236		8.24	0.139827	1.18056		8.24	0.533839	1.2513		8.24	16.7336	17.7432
	8.34	-0.433012	0.641998		8.34	0.199732	1.2239		8.34	0.583743	1.28988		8.34	16.9754	17.9484
	8.44	-0.391634	0.677754		8.44	0.251735	1.26723		8.44	0.62125	1.32845		8.44	17.1989	18.1532
	8.54	-0.342917	0.713508		8.54	0.286098	1.31053		8.54	0.675286	1.36701		8.54	17.4391	18.3578
	8.64	-0.316506	0.749258		8.64	0.337182	1.35384		8.64	0.716924	1.40555		8.64	17.6809	18.5621
	8.74	-0.292148	0.785006		8.74	0.399003	1.39712		8.74	0.766828	1.44408		8.74	17.9394	18.7661
	8.84	-0.254584	0.820752		8.84	0.464813	1.4404		8.84	0.783038	1.48261		8.84	18.1654	18.9698
	8.94	-0.21702	0.856494		8.94	0.522724	1.48365		8.94	0.855192	1.52112		8.94	18.3811	19.1733
	9.04	-0.170064	0.892232		9.04	0.590452	1.52691		9.04	0.887773	1.55962		9.04	18.6194	19.3764
	9.14	-0.126925	0.927967		9.14	0.61699	1.57014		9.14	0.946735	1.59812		9.14	18.8324	19.5794
	9.24	-0.094937	0.9637		9.24	0.669991	1.61336		9.24	0.981381	1.63659		9.24	19.0524	19.7819
	9.34	-0.0479821	0.999433		9.34	0.748534	1.65657		9.34	1.02	1.67506		9.34	19.3013	19.9843
	9.44	-0.00660303	1.03516		9.44	0.806444	1.69977		9.44	1.08913	1.71351		9.44	19.5475	20.1863
	9.54	0.0224504	1.07088		9.54	0.8428	1.74295		9.54	1.1686	1.75195		9.54	19.7745	20.3881
	9.64	0.0600143	1.1066		9.64	0.900711	1.78612		9.64	1.18481	1.79037		9.64	20.0164	20.5896
	9.74	0.103154	1.14232		9.74	0.943894	1.82928		9.74	1.23471	1.82879		9.74	20.2478	20.7907
	9.84	0.144533	1.17804		9.84	1.0028	1.87242		9.84	1.27635	1.8672		9.84	20.48	20.9916
	9.94	0.182097	1.21375		9.94	1.0578	1.91555		9.94	1.34247	1.9056		9.94	20.6998	21.1923
	10.04	0.229052	1.24945		10.04	1.1177	1.95867		10.04	1.39332	1.94398		10.04	20.94	21.3926
	10.14	0.266616	1.28516		10.14	1.16088	2.00177		10.14	1.46865	1.98236		10.14	21.1548	21.5926
	10.24	0.313571	1.32087		10.24	1.20015	2.04486		10.24	1.51633	2.02071		10.24	21.3651	21.7924
	10.34	0.351134	1.35657		10.34	1.25316	2.08796		10.34	1.57132	2.05906		10.34	21.6156	21.9918
	10.44	0.384003	1.39226		10.44	1.29442	2.13101		10.44	1.61614	2.0974		10.44	21.8303	22.1911
	10.54	0.421567	1.42796		10.54	1.35233	2.17406		10.54	1.66795	2.13571		10.54	22.067	22.3899
	10.64	0.459131	1.46365		10.64	1.40534	2.2171		10.64	1.70864	2.17403		10.64	22.3018	22.5886
	10.74	0.506087	1.49934		10.74	1.45051	2.26013		10.74	1.76458	2.21233		10.74	22.5577	22.7869
	10.84	0.547465	1.53501		10.84	1.4996	2.30315		10.84	1.78794	2.25062		10.84	22.7856	22.985
	10.94	0.576518	1.5707		10.94	1.54478	2.34614		10.94	1.84181	2.28889		10.94	23.0039	23.1828
	11.04	0.623474	1.60638		11.04	1.58796	2.38913		11.04	1.90698	2.32715		11.04	23.2159	23.3802
	11.14	0.670428	1.64204		11.14	1.64587	2.43211		11.14	1.96197	2.3654		11.14	23.4586	23.5774
	11.24	0.722079	1.67772		11.24	1.70086	2.47506		11.24	2.01886	2.40364		11.24	23.7329	23.7744
	11.34	0.754947	1.7134		11.34	1.74996	2.51802		11.34	2.06559	2.44186		11.34	23.9371	23.971
	11.44	0.792511	1.74906		11.44	1.81377	2.56095		11.44	2.11342	2.48009		11.44	24.1343	24.1673
	11.54	0.830075	1.78471		11.54	1.88349	2.60386		11.54	2.17652	2.51829		11.54	24.349	24.3634
	11.64	0.882606	1.82038		11.64	1.91095	2.64677		11.64	2.20194	2.55647		11.64	24.5426	24.5591
	11.74	0.938072	1.85603		11.74	1.97576	2.68966		11.74	2.23341	2.59465		11.74	24.7522	24.7546
	11.84	0.985026	1.89168		11.84	2.03959	2.73255		11.84	2.27108	2.63282		11.84	24.9414	24.9498
	11.94	1.03668	1.92734		11.94	2.08277	2.77541		11.94	2.3097	2.67097		11.94	25.1386	25.1448
	12.04	1.08363	1.96298		12.04	2.13776	2.81826		12.04	2.35961	2.70911		12.04	25.3393	25.3394
	12.14	1.1212	1.99863		12.14	2.18684	2.86109		12.14	2.40442	2.74723		12.14	25.5767	25.5337
	12.24	1.15788	2.03426		12.24	2.25066	2.90392		12.24	2.43589	2.78536		12.24	25.7863	25.7277
	12.34	1.20102	2.0699		12.34	2.29976	2.94674		12.34	2.49787	2.82346		12.34	25.9966	25.9216
	12.44	1.24798	2.10554		12.44	2.33903	2.98954		12.44	2.53045	2.86154		12.44	26.2252	26.1151
	12.54	1.27145	2.14117		12.54	2.38421	3.03232		12.54	2.58434	2.89963		12.54	26.4347	26.3082
	12.64	1.32868	2.1768		12.64	2.44211	3.07508		12.64	2.64441	2.9377		12.64	26.6291	26.5011
	12.74	1.37006	2.21241		12.74	2.48139	3.11785		12.74	2.70035	2.97574		12.74	26.8379	26.6937
	12.84	1.40762	2.24804		12.84	2.5452	3.16059		12.84	2.72991	3.01378		12.84	27.0577	26.8861
	12.94	1.44518	2.28366		12.94	2.59429	3.20331		12.94	2.79698	3.05181		12.94	27.2838	27.0782
	13.04	1.48187	2.31926		13.04	2.63747	3.24603		13.04	2.86817	3.08983		13.04	27.5046	27.2699
	13.14	1.52501	2.35488		13.14	2.66793	3.28873		13.14	2.93428	3.12783		13.14	27.7326	27.4613
	13.24	1.57196	2.39048		13.24	2.73174	3.33142		13.24	2.98928	3.16581		13.24	27.9122	27.6525
	13.34	1.60953	2.42609		13.34	2.78083	3.3741		13.34	3.05221	3.2038		13.34	28.105	27.8434
	13.44	1.65648	2.46169		13.44	2.84464	3.41675		13.44	3.10624	3.24175		13.44	28.3233	28.0341
	13.54	1.69404	2.49729		13.54	2.89373	3.4594		13.54	3.15297	3.2797		13.54	28.53	28.2243
	13.64	1.74657	2.53289		13.64	2.94283	3.50203		13.64	3.1784	3.31764		13.64	28.7264	28.4144
	13.74	1.79265	2.56847		13.74	2.988	3.54464		13.74	3.20892	3.35557		13.74	28.955	28.6041
	13.84	1.83961	2.60406		13.84	3.04982	3.58725		13.84	3.26391	3.39348		13.84	29.1785	28.7936
	13.94	1.87718	2.63966		13.94	3.11954	3.62984		13.94	3.30555	3.43138		13.94	29.4186	28.9828
	14.04	1.91004	2.67524		14.04	3.18336	3.67241		14.04	3.35227	3.46926		14.04	29.6298	29.1717
	14.14	1.95141	2.71081		14.14	3.257	3.71497		14.14	3.4276	3.50714		14.14	29.8349	29.3603
	14.24	1.98047	2.74639		14.24	3.29627	3.75752		14.24	3.46622	3.545		14.24	30.0549	29.5486
	14.34	2.02743	2.78196		14.34	3.36008	3.80006		14.34	3.50992	3.58284		14.34	30.2678	29.7366
	14.44	2.08465	2.81752		14.44	3.42489	3.84258		14.44	3.55983	3.62068		14.44	30.4755	29.9244
	14.54	2.14012	2.85309		14.54	3.49753	3.88508		14.54	3.63008	3.6585		14.54	30.6815	30.1118
	14.64	2.18707	2.88865		14.64	3.54071	3.92756		14.64	3.67776	3.69631		14.64	30.883	30.2989
	14.74	2.23403	2.92421		14.74	3.61044	3.97004		14.74	3.74292	3.7341		14.74	31.0933	30.4858
	14.84	2.2754	2.95976		14.84	3.63498	4.0125		14.84	3.7979	3.77189		14.84	31.3159	30.6725
	14.94	2.30445	2.99532		14.94	3.71452	4.05495		14.94	3.8192	3.80966		14.94	31.5262	30.8587
	15.04	2.357	3.03086		15.04	3.78125	4.09739		15.04	3.85988	3.84741		15.04	31.7164	31.0448
	15.14	2.40307	3.06641		15.14	3.82151	4.13981		15.14	3.89962	3.88516		15.14	31.9285	31.2304
	15.24	2.45002	3.10195		15.24	3.88534	4.18221		15.24	3.92696	3.92289		15.24	32.1106	31.4158
	15.34	2.51664	3.13748		15.34	3.93443	4.22461		15.34	3.98099	3.9606		15.34	32.315	31.601
	15.44	2.56271	3.17303		15.44	3.99433	4.26698		15.44	4.02772	3.99829		15.44	32.5174	31.7859
	15.54	2.5994	3.20855		15.54	4.03161	4.30933		15.54	4.05727	4.03598		15.54	32.7452	31.9704
	15.64	2.64253	3.24408		15.64	4.06206	4.35168		15.64	4.11004	4.07366		15.64	32.9468	32.1547
	15.74	2.68009	3.2796		15.74	4.11114	4.39402		15.74	4.14882	4.11132		15.74	33.1563	32.3387
	15.84	2.71855	3.31512		15.84	4.17496	4.43633		15.84	4.18632	4.14897		15.84	33.3579	32.5224
	15.94	2.76462	3.35064		15.94	4.22405	4.47863		15.94	4.19968	4.18661		15.94	33.5515	32.7058
	16.04	2.80219	3.38615		16.04	4.27314	4.52092		16.04	4.25245	4.22422		16.04	33.7223	32.889
	16.14	2.84914	3.42167		16.14	4.32714	4.5632		16.14	4.27485	4.26183		16.14	33.8967	33.0718
	16.24	2.8867	3.45717		16.24	4.37623	4.60546		16.24	4.31856	4.29942		16.24	34.0852	33.2543
	16.34	2.92339	3.49268		16.34	4.42531	4.64771		16.34	4.3532	4.33701		16.34	34.2919	33.4366
	16.44	2.98618	3.52817		16.44	4.46458	4.68993		16.44	4.39802	4.37457		16.44	34.4935	33.6186
	16.54	3.02757	3.56367		16.54	4.51368	4.73214		16.54	4.46509	4.41213		16.54	34.7118	33.8003
	16.64	3.06513	3.59917		16.64	4.56277	4.77434		16.64	4.52102	4.44966		16.64	34.9018	33.9817
	16.74	3.10651	3.63465		16.74	4.60795	4.81653		16.74	4.60336	4.48718		16.74	35.0973	34.1628
	16.84	3.14495	3.67015		16.84	4.66585	4.8587		16.84	4.65739	4.52469		16.84	35.3076	34.3436
	16.94	3.18809	3.70563		16.94	4.70513	4.90085		16.94	4.70411	4.56219		16.94	35.5232	34.5241
	17.04	3.23416	3.7411		17.04	4.75421	4.94299		17.04	4.72954	4.59967		17.04	35.7212	34.7044
	17.14	3.27261	3.77658		17.14	4.8033	4.98511		17.14	4.75911	4.63714		17.14	35.9386	34.8843
	17.24	3.31868	3.81205		17.24	4.8573	5.02723		17.24	4.82712	4.6746		17.24	36.1455	35.064
	17.34	3.36946	3.84752		17.34	4.92012	5.06933		17.34	4.88116	4.71204		17.34	36.3418	35.2434
	17.44	3.40879	3.88298		17.44	4.98984	5.11141		17.44	4.93806	4.74947		17.44	36.5135	35.4224
	17.54	3.44458	3.91844		17.54	5.04384	5.15347		17.54	5.0083	4.78688		17.54	36.6792	35.6012
	17.64	3.47364	3.9539		17.64	5.09293	5.19552		17.64	5.06107	4.82428		17.64	36.8509	35.7798
	17.74	3.5112	3.98935		17.74	5.14202	5.23756		17.74	5.11002	4.86166		17.74	37.0525	35.958
	17.84	3.54964	4.02481		17.84	5.1872	5.27958		17.84	5.17199	4.89904		17.84	37.2346	36.1359
	17.94	3.59954	4.06026		17.94	5.24511	5.32158		17.94	5.22286	4.93639		17.94	37.4038	36.3135
	18.04	3.65207	4.0957		18.04	5.30892	5.36357		18.04	5.25433	4.97373		18.04	37.5731	36.4908
	18.14	3.68963	4.13113		18.14	5.34328	5.40554		18.14	5.28293	5.01106		18.14	37.7527	36.668
	18.24	3.7225	4.16657		18.24	5.39138	5.4475		18.24	5.3144	5.04837		18.24	37.8858	36.8447
	18.34	3.76564	4.202		18.34	5.43755	5.48945		18.34	5.34395	5.08567		18.34	38.0682	37.0212
	18.44	3.81171	4.23743		18.44	5.48564	5.53138		18.44	5.41198	5.12296		18.44	38.2399	37.1974
	18.54	3.83519	4.27285		18.54	5.53474	5.57329		18.54	5.47205	5.16024		18.54	38.4326	37.3733
	18.64	3.86249	4.30828		18.64	5.58382	5.61519		18.64	5.52704	5.19748		18.64	38.6291	37.5489
	18.74	3.92059	4.3437		18.74	5.6231	5.65706		18.74	5.55438	5.23473		18.74	38.8008	37.7243
	18.84	3.96667	4.37911		18.84	5.68691	5.69894		18.84	5.59316	5.27195		18.84	38.9752	37.8993
	18.94	3.99395	4.41453		18.94	5.72127	5.74078		18.94	5.6205	5.30916		18.94	39.1601	38.074
	19.04	4.04267	4.44993		19.04	5.76645	5.78262		19.04	5.6491	5.34636		19.04	39.3126	38.2485
	19.14	4.08405	4.48533		19.14	5.82435	5.82444		19.14	5.69074	5.38354		19.14	39.4895	38.4227
	19.24	4.12719	4.52073		19.24	5.87736	5.86625		19.24	5.73142	5.42071		19.24	39.6771	38.5965
	19.34	4.163	4.55613		19.34	5.92254	5.90804		19.34	5.75685	5.45787		19.34	39.8987	38.7702
	19.44	4.20614	4.59152		19.44	5.97162	5.94981		19.44	5.78228	5.49502		19.44	40.0504	38.9435
	19.54	4.23519	4.6269		19.54	6.0109	5.99157		19.54	5.83822	5.53213		19.54	40.2459	39.1164
	19.64	4.28127	4.66229		19.64	6.05998	6.03331		19.64	5.86159	5.56924		19.64	40.3992	39.2892
	19.74	4.33203	4.69767		19.74	6.09925	6.07504		19.74	5.87987	5.60633		19.74	40.5805	39.4616
	19.84	4.36108	4.73304		19.84	6.15426	6.11675		19.84	5.93994	5.64342		19.84	40.7549	39.6338
	19.94	4.42212	4.76842		19.94	6.21217	6.15844		19.94	5.98475	5.68049		19.94	40.9295	39.8056
	20.04	4.47465	4.80378		20.04	6.26617	6.20011		20.04	6.02226	5.71753		20.04	41.088	39.9772
	20.14	4.53013	4.83915		20.14	6.30935	6.24179		20.14	6.05087	5.75457		20.14	41.2756	40.1485
	20.24	4.5715	4.87451		20.24	6.3457	6.28343		20.24	6.09251	5.79158		20.24	41.4333	40.3195
	20.34	4.62022	4.90988		20.34	6.38888	6.32507		20.34	6.14845	5.8286		20.34	41.5884	40.4902
	20.44	4.66159	4.94523		20.44	6.4527	6.36668		20.44	6.17801	5.86559		20.44	41.7847	40.6606
	20.54	4.71325	4.98058		20.54	6.49197	6.40827		20.54	6.23078	5.90256		20.54	41.9722	40.8308
	20.64	4.74993	5.01592		20.64	6.54497	6.44986		20.64	6.29498	5.93952		20.64	42.144	41.0006
	20.74	4.79865	5.05126		20.74	6.59015	6.49143		20.74	6.32232	5.97646		20.74	42.3404	41.1701
	20.84	4.84473	5.0866		20.84	6.63924	6.53298		20.84	6.37635	6.0134		20.84	42.512	41.3393
	20.94	4.89726	5.12194		20.94	6.68832	6.57452		20.94	6.418	6.05031		20.94	42.6997	41.5084
	21.04	4.94333	5.15727		21.04	6.74333	6.61604		21.04	6.47393	6.0872		21.04	42.8897	41.6771
	21.14	4.98	5.1926		21.14	6.81596	6.65753		21.14	6.53497	6.12409		21.14	43.0896	41.8455
	21.24	5.02872	5.22793		21.24	6.85524	6.69902		21.24	6.56548	6.16096		21.24	43.2693	42.0135
	21.34	5.08419	5.26324		21.34	6.88959	6.7405		21.34	6.58487	6.19782		21.34	43.4505	42.1813
	21.44	5.12557	5.29856		21.44	6.94359	6.78195		21.44	6.62238	6.23465		21.44	43.625	42.3489
	21.54	5.15463	5.33387		21.54	6.98187	6.82339		21.54	6.66115	6.27148		21.54	43.7906	42.5161
	21.64	5.20716	5.36918		21.64	7.04177	6.86481		21.64	6.69866	6.30829		21.64	43.9624	42.6831
	21.74	5.25323	5.40448		21.74	7.09086	6.90621		21.74	6.7333	6.34506		21.74	44.1508	42.8497
	21.84	5.2946	5.43979		21.84	7.13604	6.9476		21.84	6.78417	6.38184		21.84	44.2998	43.0161
	21.94	5.34713	5.47508		21.94	7.19395	6.98897		21.94	6.81881	6.41861		21.94	44.483	43.1822
	22.04	5.37619	5.51037		22.04	7.26167	7.03033		22.04	6.84424	6.45535		22.04	44.6188	43.348
	22.14	5.43724	5.54565		22.14	7.31667	7.07168		22.14	6.88175	6.49208		22.14	44.7651	43.5135
	22.24	5.46923	5.58094		22.24	7.38049	7.11299		22.24	6.92052	6.52879		22.24	44.9124	43.6787
	22.34	5.49651	5.61622		22.34	7.43549	7.1543		22.34	6.95803	6.5655		22.34	45.0789	43.8437
	22.44	5.53027	5.6515		22.44	7.50812	7.1956		22.44	7.00189	6.60217		22.44	45.2287	44.0083
	22.54	5.56871	5.68677		22.54	7.55721	7.23687		22.54	7.04353	6.63883		22.54	45.39	44.1726
	22.64	5.59512	5.72204		22.64	7.58175	7.27812		22.64	7.09026	6.67548		22.64	45.5311	44.3367
	22.74	5.63826	5.7573		22.74	7.62693	7.31935		22.74	7.12904	6.71212		22.74	45.6888	44.5005
	22.84	5.6767	5.79256		22.84	7.67403	7.36059		22.84	7.15034	6.74873		22.84	45.9123	44.664
	22.94	5.71251	5.82782		22.94	7.71921	7.40179		22.94	7.17577	6.78534		22.94	46.0648	44.8272
	23.04	5.74156	5.86308		23.04	7.76829	7.44297		23.04	7.22058	6.82193		23.04	46.2014	44.9901
	23.14	5.7847	5.89832		23.14	7.79874	7.48416		23.14	7.28352	6.8585		23.14	46.3775	45.1527
	23.24	5.81669	5.93356		23.24	7.84684	7.52531		23.24	7.31212	6.89504		23.24	46.5468	45.3151
	23.34	5.85806	5.96881		23.34	7.89002	7.56644		23.34	7.34963	6.93159		23.34	46.7045	45.477
	23.44	5.89269	6.00404		23.44	7.94501	7.60758		23.44	7.38841	6.96811		23.44	46.8376	45.6389
	23.54	5.94435	6.03927		23.54	7.99411	7.64868		23.54	7.431	7.00461		23.54	47.0016	45.8003
	23.64	5.97633	6.07449		23.64	8.03338	7.68976		23.64	7.46978	7.04109		23.64	47.175	45.9615
	23.74	6.01772	6.10972		23.74	8.07856	7.73083		23.74	7.52668	7.07756		23.74	47.3092	46.1224
	23.84	6.06174	6.14494		23.84	8.12174	7.77189		23.84	7.57341	7.11403		23.84	47.4721	46.283
	23.94	6.09753	6.18015		23.94	8.16491	7.81293		23.94	7.61218	7.15046		23.94	47.6334	46.4433
	24.04	6.14068	6.21537		24.04	8.22581	7.85395		24.04	7.66907	7.18689		24.04	47.8183	46.6033
	24.14	6.17824	6.25058		24.14	8.24936	7.89495		24.14	7.70976	7.22329		24.14	47.998	46.7631
	24.24	6.20729	6.28578		24.24	8.27783	7.93593		24.24	7.74537	7.25968		24.24	48.1812	46.9226
	24.34	6.24867	6.32098		24.34	8.32301	7.9769		24.34	7.78605	7.29605		24.34	48.3405	47.0818
	24.44	6.28067	6.35617		24.44	8.36327	8.01786		24.44	7.82674	7.33242		24.44	48.5369	47.2406
	24.54	6.32469	6.39136		24.54	8.39663	8.05879		24.54	7.87155	7.36875		24.54	48.7165	47.3992
	24.64	6.37076	6.42655		24.64	8.44181	8.09971		24.64	7.90906	7.40508		24.64	48.9076	47.5575
	24.74	6.39805	6.46173		24.74	8.48991	8.1406		24.74	7.95292	7.44138		24.74	49.0241	47.7155
	24.84	6.43268	6.4969		24.84	8.5429	8.18149		24.84	8.0006	7.47767		24.84	49.1986	47.8732
	24.94	6.47875	6.53209		24.94	8.59791	8.22236		24.94	8.05464	7.51395		24.94	49.3599	48.0307
	25.04	6.52189	6.56725		25.04	8.63718	8.2632		25.04	8.08007	7.5502		25.04	49.5447	48.1879
	25.14	6.56709	6.60242		25.14	8.69217	8.30403		25.14	8.11154	7.58644		25.14	49.6937	48.3447
	25.24	6.61023	6.63758		25.24	8.74026	8.34483		25.24	8.16239	7.62266		25.24	49.8514	48.5013
	25.34	6.65336	6.67274		25.34	8.78935	8.38564		25.34	8.20912	7.65886		25.34	50.0214	48.6577
	25.44	6.68536	6.70789		25.44	8.83253	8.42641		25.44	8.24789	7.69506		25.44	50.1757	48.8137
	25.54	6.71265	6.74303		25.54	8.8728	8.46717		25.54	8.27523	7.73123		25.54	50.3474	48.9694
	25.64	6.77075	6.77818		25.64	8.91798	8.50791		25.64	8.32004	7.76738		25.64	50.5218	49.1249
	25.74	6.80274	6.81332		25.74	8.96606	8.54863		25.74	8.35469	7.80352		25.74	50.6744	49.28
	25.84	6.84969	6.84845		25.84	9.01907	8.58935		25.84	8.39633	7.83964		25.84	50.8373	49.4349
	25.94	6.91074	6.88359		25.94	9.07015	8.63003		25.94	8.43702	7.87574		25.94	50.9819	49.5895
	26.04	6.95387	6.91871		26.04	9.11333	8.6707		26.04	8.47771	7.91183		26.04	51.1213	49.7437
	26.14	6.98968	6.95384		26.14	9.17324	8.71135		26.14	8.52443	7.94789		26.14	51.2676	49.8977
	26.24	7.03282	6.98895		26.24	9.21642	8.75199		26.24	8.5632	7.98395		26.24	51.4236	50.0515
	26.34	7.06188	7.02406		26.34	9.25961	8.7926		26.34	8.6201	8.01998		26.34	51.5917	50.205
	26.44	7.10707	7.05917		26.44	9.3146	8.83321		26.44	8.65474	8.05599		26.44	51.7391	50.3581
	26.54	7.1502	7.09427		26.54	9.35388	8.87379		26.54	8.67699	8.09199		26.54	51.8889	50.511
	26.64	7.17926	7.12937		26.64	9.40296	8.91434		26.64	8.71164	8.12798		26.64	52.0466	50.6635
	26.74	7.22915	7.16447		26.74	9.44814	8.95489		26.74	8.73104	8.16394		26.74	52.2175	50.8158
	26.84	7.27787	7.19957		26.84	9.49623	8.99542		26.84	8.76855	8.19989		26.84	52.3971	50.9678
	26.94	7.32306	7.23465		26.94	9.54923	9.03592		26.94	8.81336	8.23581		26.94	52.5506	51.1195
	27.04	7.34272	7.26973		27.04	9.60423	9.07641		27.04	8.86326	8.27173		27.04	52.7163	51.2709
	27.14	7.37178	7.30481		27.14	9.6435	9.11689		27.14	8.91603	8.30761		27.14	52.8713	51.4221
	27.24	7.43282	7.33989		27.24	9.67786	9.15734		27.24	8.96084	8.34349		27.24	53.0404	51.573
	27.34	7.4648	7.37496		27.34	9.73186	9.19777		27.34	9.00566	8.37934		27.34	53.2034	51.7235
	27.44	7.4921	7.41002		27.44	9.77213	9.23819		27.44	9.04316	8.41519		27.44	53.3611	51.8738
	27.54	7.54082	7.44508		27.54	9.82022	9.27859		27.54	9.07178	8.451		27.54	53.497	52.0239
	27.64	7.57662	7.48014		27.64	9.84476	9.31897		27.64	9.11342	8.48681		27.64	53.6452	52.1736
	27.74	7.61125	7.51519		27.74	9.89386	9.35933		27.74	9.15823	8.5226		27.74	53.7897	52.3231
	27.84	7.65732	7.55023		27.84	9.93704	9.39968		27.84	9.1897	8.55836		27.84	53.9527	52.4723
	27.94	7.6808	7.58527		27.94	9.98222	9.44		27.94	9.22626	8.59411		27.94	54.0886	52.6211
	28.04	7.72217	7.62031		28.04	10.0225	9.48031		28.04	9.25581	8.62984		28.04	54.2296	52.7697
	28.14	7.7662	7.65535		28.14	10.0706	9.52059		28.14	9.2965	8.66555		28.14	54.3601	52.9181
	28.24	7.8067	7.69038		28.24	10.1197	9.56086		28.24	9.34132	8.70125		28.24	54.5162	53.066
	28.34	7.86481	7.72541		28.34	10.1589	9.60112		28.34	9.38391	8.73692		28.34	54.6494	53.2137
	28.44	7.89679	7.76042		28.44	10.2021	9.64134		28.44	9.42873	8.77258		28.44	54.7853	53.3612
	28.54	7.92966	7.79544		28.54	10.2571	9.68156		28.54	9.49897	8.80822		28.54	54.9131	53.5084
	28.64	7.98131	7.83044		28.64	10.3121	9.72175		28.64	9.52631	8.84384		28.64	55.0919	53.6552
	28.74	8.01036	7.86544		28.74	10.3602	9.76192		28.74	9.59051	8.87945		28.74	55.2216	53.8019
	28.84	8.06025	7.90045		28.84	10.3946	9.80208		28.84	9.62198	8.91503		28.84	55.36	53.9482
	28.94	8.10428	7.93545		28.94	10.4397	9.84222		28.94	9.67285	8.95058		28.94	55.4951	54.0943
	29.04	8.14008	7.97044		29.04	10.4878	9.88234		29.04	9.71353	8.98614		29.04	55.6266	54.24
	29.14	8.17471	8.00542		29.14	10.5408	9.92244		29.14	9.73292	9.02167		29.14	55.7825	54.3855
	29.24	8.22078	8.0404		29.24	10.586	9.96251		29.24	9.77455	9.05717		29.24	55.9157	54.5306
	29.34	8.24045	8.07538		29.34	10.6106	10.0026		29.34	9.81111	9.09266		29.34	56.0647	54.6756
	29.44	8.28182	8.11036		29.44	10.6596	10.0426		29.44	9.83972	9.12813		29.44	56.1962	54.8203
	29.54	8.33728	8.14533		29.54	10.7048	10.0826		29.54	9.88135	9.16359		29.54	56.3451	54.9646
	29.64	8.37191	8.18028		29.64	10.748	10.1227		29.64	9.91282	9.19902		29.64	56.481	55.1087
	29.74	8.4133	8.21525		29.74	10.7873	10.1626		29.74	9.94746	9.23443		29.74	56.6036	55.2525
	29.84	8.44616	8.25021		29.84	10.8403	10.2026		29.84	9.99229	9.26983		29.84	56.743	55.3959
	29.94	8.50163	8.28515		29.94	10.8855	10.2425		29.94	10.0492	9.30521		29.94	56.8929	55.5392
	30.04	8.55035	8.32009		30.04	10.9247	10.2825		30.04	10.0857	9.34057		30.04	57.0287	55.6821
	30.14	8.59172	8.35504		30.14	10.9591	10.3224		30.14	10.1143	9.3759		30.14	57.1644	55.8248
	30.24	8.64337	8.38997		30.24	11.019	10.3623		30.24	10.1366	9.41122		30.24	57.282	55.9671
	30.34	8.67625	8.4249		30.34	11.0563	10.4021		30.34	10.1652	9.44653		30.34	57.4238	56.1092
	30.44	8.72878	8.45983		30.44	11.1172	10.442		30.44	10.1906	9.4818		30.44	57.5843	56.251
	30.54	8.77866	8.49475		30.54	11.1653	10.4818		30.54	10.2129	9.51707		30.54	57.707	56.3925
	30.64	8.80772	8.52966		30.64	11.2242	10.5216		30.64	10.2475	9.55231		30.64	57.8269	56.5338
	30.74	8.85086	8.56458		30.74	11.2782	10.5614		30.74	10.2984	9.58753		30.74	57.9838	56.6747
	30.84	8.88284	8.59949		30.84	11.3125	10.6012		30.84	10.3391	9.62274		30.84	58.1197	56.8155
	30.94	8.91014	8.63438		30.94	11.343	10.6409		30.94	10.3899	9.65791		30.94	58.2424	56.9558
	31.04	8.94476	8.66928		31.04	11.395	10.6807		31.04	10.4154	9.69308		31.04	58.3818	57.096
	31.14	8.99641	8.70417		31.14	11.4402	10.7204		31.14	10.4754	9.72822		31.14	58.5316	57.2358
	31.24	9.0284	8.73905		31.24	11.4647	10.7601		31.24	10.5028	9.76334		31.24	58.6623	57.3753
	31.34	9.04631	8.77394		31.34	11.4952	10.7997		31.34	10.5415	9.79846		31.34	58.7769	57.5146
	31.44	9.09033	8.80881		31.44	11.5678	10.8394		31.44	10.579	9.83355		31.44	58.8909	57.6536
	31.54	9.12232	8.84368		31.54	11.5815	10.879		31.54	10.5984	9.86861		31.54	58.9952	57.7924
	31.64	9.15988	8.87855		31.64	11.6326	10.9186		31.64	10.6483	9.90365		31.64	59.1327	57.9308
	31.74	9.21065	8.91341		31.74	11.666	10.9582		31.74	10.6706	9.93868		31.74	59.2537	58.069
	31.84	9.23588	8.94827		31.84	11.7092	10.9978		31.84	10.7246	9.97369		31.84	59.3649	58.2068
	31.94	9.27345	8.98312		31.94	11.7455	11.0374		31.94	10.7408	10.0087		31.94	59.4903	58.3445
	32.04	9.32335	9.01797		32.04	11.7936	11.0769		32.04	10.7602	10.0436		32.04	59.6182	58.4818
	32.14	9.36179	9.0528		32.14	11.8339	11.1164		32.14	10.7876	10.0786		32.14	59.7322	58.6189
	32.24	9.38526	9.08765		32.24	11.8712	11.1559		32.24	10.8365	10.1135		32.24	59.8496	58.7557
	32.34	9.42283	9.12247		32.34	11.8918	11.1954		32.34	10.8791	10.1484		32.34	59.9776	58.8921
	32.44	9.46978	9.15731		32.44	11.937	11.2348		32.44	10.9179	10.1833		32.44	60.1134	59.0284
	32.54	9.52231	9.19212		32.54	11.9742	11.2742		32.54	10.9341	10.2182		32.54	60.258	59.1643
	32.64	9.56369	9.22694		32.64	12.0106	11.3136		32.64	10.9961	10.253		32.64	60.407	59.3
	32.74	9.61152	9.26175		32.74	12.044	11.353		32.74	11.0155	10.2878		32.74	60.5165	59.4353
	32.84	9.64351	9.29655		32.84	12.0931	11.3924		32.84	11.0755	10.3226		32.84	60.6304	59.5705
	32.94	9.67081	9.33135		32.94	12.1323	11.4318		32.94	11.0876	10.3574		32.94	60.7699	59.7053
	33.04	9.70925	9.36615		33.04	12.1716	11.4711		33.04	11.1223	10.3922		33.04	60.9196	59.8398
	33.14	9.75239	9.40094		33.14	12.2099	11.5104		33.14	11.1417	10.4269		33.14	61.0554	59.9741
	33.24	9.78438	9.43572		33.24	12.2462	11.5497		33.24	11.1773	10.4616		33.24	61.1949	60.1082
	33.34	9.82575	9.47051		33.34	12.2698	11.5889		33.34	11.2087	10.4963		33.34	61.341	60.2419
	33.44	9.86038	9.50529		33.44	12.3002	11.6282		33.44	11.2554	10.531		33.44	61.4699	60.3752
	33.54	9.91028	9.54005		33.54	12.3483	11.6674		33.54	11.2688	10.5657		33.54	61.5812	60.5085
	33.64	9.94491	9.57481		33.64	12.3768	11.7066		33.64	11.2961	10.6003		33.64	61.7223	60.6413
	33.74	9.9769	9.60958		33.74	12.4072	11.7458		33.74	11.3095	10.6349		33.74	61.8565	60.774
	33.84	10.006	9.64433		33.84	12.4524	11.785		33.84	11.3216	10.6695		33.84	61.9843	60.9064
	33.94	10.0558	9.67908		33.94	12.4858	11.8241		33.94	11.3603	10.7041		33.94	62.1333	61.0384
	34.04	10.0905	9.71382		34.04	12.524	11.8632		34.04	11.3918	10.7386		34.04	62.256	61.1702
	34.14	10.1318	9.74856		34.14	12.5447	11.9023		34.14	11.4385	10.7732		34.14	62.37	61.3017
	34.24	10.16	9.7833		34.24	12.5898	11.9414		34.24	11.4579	10.8077		34.24	62.4962	61.4329
	34.34	10.1967	9.81802		34.34	12.6331	11.9804		34.34	11.5078	10.8422		34.34	62.6206	61.5639
	34.44	10.2313	9.85274		34.44	12.6762	12.0195		34.44	11.5434	10.8766		34.44	62.7329	61.6946
	34.54	10.2671	9.88747		34.54	12.7126	12.0585		34.54	11.5708	10.9111		34.54	62.844	61.8251
	34.64	10.3065	9.92217		34.64	12.7606	12.0975		34.64	11.6003	10.9455		34.64	62.9694	61.9552
	34.74	10.344	9.95687		34.74	12.8039	12.1365		34.74	11.635	10.9799		34.74	63.0886	62.0851
	34.84	10.3892	9.99157		34.84	12.8402	12.1754		34.84	11.6766	11.0143		34.84	63.1982	62.2146
	34.94	10.4324	10.0263		34.94	12.8736	12.2143		34.94	11.6979	11.0486		34.94	63.3156	62.344
	35.04	10.4614	10.061		35.04	12.9138	12.2532		35.04	11.7173	11.083		35.04	63.418	62.473
	35.14	10.4972	10.0956		35.14	12.9619	12.2921		35.14	11.7367	11.1173		35.14	63.539	62.6017
	35.24	10.5459	10.1303		35.24	12.9903	12.331		35.24	11.7834	11.1516		35.24	63.6486	62.7303
	35.34	10.5873	10.165		35.34	13.0415	12.3698		35.34	11.819	11.1859		35.34	63.7729	62.8585
	35.44	10.6249	10.1997		35.44	13.0896	12.4087		35.44	11.8556	11.2201		35.44	63.8947	62.9865
	35.54	10.6577	10.2343		35.54	13.1239	12.4475		35.54	11.8943	11.2543		35.54	63.9992	63.1141
	35.64	10.715	10.269		35.64	13.1484	12.4862		35.64	11.9258	11.2885		35.64	64.1402	63.2416
	35.74	10.7508	10.3036		35.74	13.1976	12.525		35.74	11.9725	11.3227		35.74	64.268	63.3688
	35.84	10.7854	10.3383		35.84	13.2368	12.5637		35.84	11.9757	11.3569		35.84	64.3935	63.4956
	35.94	10.8353	10.3729		35.94	13.2614	12.6024		35.94	12.0113	11.391		35.94	64.503	63.6222
	36.04	10.8699	10.4076		36.04	13.3045	12.6411		36.04	12.0529	11.4251		36.04	64.6361	63.7486
	36.14	10.9198	10.4422		36.14	13.341	12.6798		36.14	12.0936	11.4592		36.14	64.7616	63.8745
	36.24	10.9544	10.4768		36.24	13.389	12.7184		36.24	12.1404	11.4933		36.24	64.8946	64.0004
	36.34	10.9902	10.5114		36.34	13.4234	12.7571		36.34	12.1852	11.5274		36.34	65.0165	64.1259
	36.44	11.0249	10.546		36.44	13.4685	12.7957		36.44	12.2157	11.5614		36.44	65.1209	64.2511
	36.54	11.0569	10.5806		36.54	13.5019	12.8343		36.54	12.2513	11.5954		36.54	65.267	64.3761
	36.64	11.0897	10.6153		36.64	13.545	12.8728		36.64	12.2961	11.6294		36.64	65.4013	64.5008
	36.74	11.1273	10.6499		36.74	13.5962	12.9113		36.74	12.3276	11.6633		36.74	65.5072	64.6252
	36.84	11.161	10.6844		36.84	13.6148	12.9499		36.84	12.3683	11.6973		36.84	65.6081	64.7494
	36.94	11.1789	10.719		36.94	13.658	12.9883		36.94	12.415	11.7312		36.94	65.7351	64.8733
	37.04	11.2062	10.7536		37.04	13.7031	13.0268		37.04	12.4182	11.7651		37.04	65.8797	64.9969
	37.14	11.2409	10.7882		37.14	13.7435	13.0652		37.14	12.4598	11.7989		37.14	66.019	65.1203
	37.24	11.2907	10.8227		37.24	13.7768	13.1037		37.24	12.5005	11.8328		37.24	66.1522	65.2434
	37.34	11.316	10.8573		37.34	13.82	13.142		37.34	12.5301	11.8666		37.34	66.2591	65.3662
	37.44	11.3629	10.8919		37.44	13.8651	13.1805		37.44	12.5726	11.9004		37.44	66.3669	65.4888
	37.54	11.3949	10.9264		37.54	13.8957	13.2188		37.54	12.6175	11.9342		37.54	66.4879	65.6111
	37.64	11.4363	10.961		37.64	13.9437	13.2571		37.64	12.6581	11.9679		37.64	66.5772	65.7331
	37.74	11.4709	10.9955		37.74	13.982	13.2955		37.74	12.709	12.0017		37.74	66.6895	65.8548
	37.84	11.5067	11.03		37.84	14.0271	13.3338		37.84	12.7131	12.0354		37.84	66.8086	65.9763
	37.94	11.5414	11.0645		37.94	14.0723	13.372		37.94	12.7405	12.069		37.94	66.9278	66.0976
	38.04	11.5819	11.0991		38.04	14.1215	13.4102		38.04	12.7751	12.1027		38.04	67.0128	66.2185
	38.14	11.6165	11.1336		38.14	14.1587	13.4485		38.14	12.8107	12.1363		38.14	67.0942	66.3392
	38.24	11.6485	11.1681		38.24	14.2039	13.4867		38.24	12.8454	12.1699		38.24	67.181	66.4595
	38.34	11.6758	11.2026		38.34	14.2343	13.5248		38.34	12.8768	12.2035		38.34	67.2766	66.5797
	38.44	11.7161	11.2371		38.44	14.2864	13.563		38.44	12.9236	12.2371		38.44	67.3746	66.6996
	38.54	11.7744	11.2716		38.54	14.3168	13.6011		38.54	12.9369	12.2706		38.54	67.4615	66.8193
	38.64	11.8034	11.3061		38.64	14.362	13.6392		38.64	12.9684	12.3041		38.64	67.5439	66.9386
	38.74	11.8504	11.3405		38.74	14.4051	13.6774		38.74	13.0192	12.3376		38.74	67.6535	67.0576
	38.84	11.8935	11.375		38.84	14.4396	13.7153		38.84	13.07	12.3711		38.84	67.7559	67.1766
	38.94	11.9349	11.4095		38.94	14.4935	13.7534		38.94	13.0854	12.4045		38.94	67.8646	67.2951
	39.04	11.9528	11.4439		39.04	14.5181	13.7914		39.04	13.0854	12.438		39.04	67.9602	67.4133
	39.14	11.9819	11.4784		39.14	14.5612	13.8294		39.14	13.1362	12.4714		39.14	68.0846	67.5313
	39.24	12.025	11.5128		39.24	14.5917	13.8674		39.24	13.1556	12.5047		39.24	68.1969	67.6491
	39.34	12.057	11.5473		39.34	14.6221	13.9053		39.34	13.1871	12.5381		39.34	68.3247	67.7667
	39.44	12.0984	11.5817		39.44	14.6762	13.9433		39.44	13.2338	12.5714		39.44	68.4255	67.8839
	39.54	12.133	11.6162		39.54	14.7134	13.9811		39.54	13.2685	12.6047		39.54	68.5429	68.0009
	39.64	12.1706	11.6506		39.64	14.7586	14.0189		39.64	13.2938	12.638		39.64	68.662	68.1176
	39.74	12.2158	11.685		39.74	14.7988	14.0569		39.74	13.3031	12.6712		39.74	68.7768	68.234
	39.84	12.2589	11.7194		39.84	14.8323	14.0947		39.84	13.3295	12.7045		39.84	68.9075	68.3502
	39.94	12.3021	11.7538		39.94	14.8754	14.1324		39.94	13.3549	12.7377		39.94	69.0249	68.4662
	40.04	12.3341	11.7882		40.04	14.9118	14.1702		40.04	13.3761	12.7708		40.04	69.1528	68.5818
	40.14	12.3754	11.8226		40.14	14.9451	14.2079		40.14	13.4109	12.804		40.14	69.2668	68.6973
	40.24	12.4194	11.857		40.24	14.9736	14.2458		40.24	13.4455	12.8371		40.24	69.3623	68.8124
	40.34	12.4514	11.8914		40.34	15.0188	14.2835		40.34	13.4575	12.8702		40.34	69.4902	68.9272
	40.44	12.4796	11.9258		40.44	15.0492	14.321		40.44	13.5024	12.9033		40.44	69.5962	69.0419
	40.54	12.5069	11.9601		40.54	15.0728	14.3587		40.54	13.5278	12.9363		40.54	69.6944	69.1562
	40.64	12.5415	11.9945		40.64	15.1179	14.3963		40.64	13.5777	12.9693		40.64	69.7978	69.2703
	40.74	12.5735	12.0289		40.74	15.1552	14.434		40.74	13.5999	13.0023		40.74	69.9013	69.3841
	40.84	12.6026	12.0631		40.84	15.1856	14.4716		40.84	13.6346	13.0353		40.84	70.0125	69.4977
	40.94	12.6525	12.0975		40.94	15.2162	14.5092		40.94	13.6692	13.0682		40.94	70.1116	69.611
	41.04	12.6908	12.1319		41.04	15.2534	14.5466		41.04	13.6702	13.1012		41.04	70.2089	69.7241
	41.14	12.7144	12.1661		41.14	15.2838	14.5842		41.14	13.6956	13.1341		41.14	70.2877	69.8369
	41.24	12.7576	12.2005		41.24	15.3143	14.6216		41.24	13.715	13.1669		41.24	70.3921	69.9494
	41.34	12.7895	12.2348		41.34	15.3417	14.6591		41.34	13.721	13.1998		41.34	70.4893	70.0617
	41.44	12.8168	12.2692		41.44	15.3821	14.6965		41.44	13.7576	13.2326		41.44	70.5682	70.1738
	41.54	12.8506	12.3034		41.54	15.4174	14.734		41.54	13.7964	13.2655		41.54	70.6609	70.2855
	41.64	12.8889	12.3378		41.64	15.4508	14.7713		41.64	13.8279	13.2981		41.64	70.7864	70.397
	41.74	12.9115	12.3721		41.74	15.4792	14.8088		41.74	13.8533	13.3309		41.74	70.8741	70.5083
	41.84	12.9483	12.4063		41.84	15.5155	14.8461		41.84	13.8848	13.3636		41.84	70.9852	70.6192
	41.94	12.997	12.4406		41.94	15.549	14.8834		41.94	13.9133	13.3963		41.94	71.0939	70.73
	42.04	13.029	12.4748		42.04	15.5794	14.9206		42.04	13.9448	13.429		42.04	71.2026	70.8405
	42.14	13.0618	12.5091		42.14	15.6167	14.9579		42.14	13.9662	13.4617		42.14	71.3139	70.9507
	42.24	13.1135	12.5434		42.24	15.6677	14.9951		42.24	14.0008	13.4942		42.24	71.4129	71.0607
	42.34	13.1426	12.5776		42.34	15.7011	15.0323		42.34	14.0262	13.5269		42.34	71.5154	71.1704
	42.44	13.1745	12.6119		42.44	15.7295	15.0695		42.44	14.0619	13.5594		42.44	71.6276	71.2798
	42.54	13.2018	12.6461		42.54	15.7601	15.1067		42.54	14.0965	13.592		42.54	71.7249	71.389
	42.64	13.2356	12.6804		42.64	15.7905	15.1438		42.64	14.1279	13.6244		42.64	71.8161	71.498
	42.74	13.2684	12.7146		42.74	15.8287	15.181		42.74	14.1695	13.6569		42.74	71.9352	71.6067
	42.84	13.2881	12.7488		42.84	15.8572	15.2181		42.84	14.2134	13.6894		42.84	72.0492	71.7151
	42.94	13.324	12.783		42.94	15.8935	15.2551		42.94	14.2491	13.7218		42.94	72.1404	71.8233
	43.04	13.3529	12.8172		43.04	15.9417	15.2922		43.04	14.2764	13.7542		43.04	72.2209	71.9313
	43.14	13.382	12.8514		43.14	15.9662	15.3292		43.14	14.311	13.7866		43.14	72.3076	72.0389
	43.24	13.414	12.8856		43.24	15.9907	15.3661		43.24	14.3466	13.8189		43.24	72.3769	72.1463
	43.34	13.4413	12.9198		43.34	16.0192	15.4032		43.34	14.3873	13.8512		43.34	72.4662	72.2536
	43.44	13.4759	12.954		43.44	16.0555	15.44		43.44	14.4067	13.8835		43.44	72.5698	72.3605
	43.54	13.5126	12.9881		43.54	16.1135	15.4769		43.54	14.4339	13.9158		43.54	72.6591	72.4671
	43.64	13.5493	13.0224		43.64	16.1439	15.5139		43.64	14.4789	13.9481		43.64	72.7626	72.5735
	43.74	13.5745	13.0565		43.74	16.192	15.5507		43.74	14.5195	13.9802		43.74	72.8247	72.6797
	43.84	13.6262	13.0906		43.84	16.2204	15.5875		43.84	14.5237	14.0124		43.84	72.8941	72.7856
	43.94	13.662	13.1248		43.94	16.2656	15.6244		43.94	14.5704	14.0445		43.94	73.0183	72.8913
	44.04	13.7004	13.1589		44.04	16.296	15.6612		44.04	14.5958	14.0767		44.04	73.1525	72.9966
	44.14	13.7295	13.1931		44.14	16.3442	15.6979		44.14	14.6171	14.1087		44.14	73.2366	73.1018
	44.24	13.7756	13.2272		44.24	16.3687	15.7346		44.24	14.6771	14.1409		44.24	73.3558	73.2067
	44.34	13.799	13.2613		44.34	16.3972	15.7713		44.34	14.7067	14.1729		44.34	73.468	73.3113
	44.44	13.8263	13.2953		44.44	16.4482	15.808		44.44	14.723	14.2049		44.44	73.5959	73.4158
	44.54	13.8609	13.3295		44.54	16.4817	15.8446		44.54	14.7748	14.237		44.54	73.6915	73.5199
	44.64	13.9071	13.3636		44.64	16.5101	15.8812		44.64	14.8136	14.2689		44.64	73.8027	73.6238
	44.74	13.9305	13.3976		44.74	16.5504	15.9178		44.74	14.8551	14.3008		44.74	73.9149	73.7275
	44.84	13.9775	13.4318		44.84	16.5955	15.9544		44.84	14.8806	14.3327		44.84	74.0042	73.8309
	44.94	13.9971	13.4658		44.94	16.6289	15.9909		44.94	14.9254	14.3646		44.94	74.0892	73.934
	45.04	14.0329	13.4999		45.04	16.6682	16.0275		45.04	14.9629	14.3965		45.04	74.1619	74.037
	45.14	14.0675	13.534		45.14	16.6986	16.0639		45.14	15.0068	14.4282		45.14	74.2706	74.1396
	45.24	14.094	13.568		45.24	16.7506	16.1004		45.24	15.0332	14.46		45.24	74.3751	74.242
	45.34	14.1286	13.602		45.34	16.7811	16.1368		45.34	15.0697	14.4918		45.34	74.4555	74.3442
	45.44	14.1644	13.6361		45.44	16.8115	16.1733		45.44	15.0891	14.5235		45.44	74.5459	74.4462
	45.54	14.199	13.6701		45.54	16.8448	16.2097		45.54	15.1085	14.5553		45.54	74.6037	74.5478
	45.64	14.2272	13.7042		45.64	16.8695	16.246		45.64	15.1552	14.5869		45.64	74.6958	74.6492
	45.74	14.263	13.7382		45.74	16.8979	16.2824		45.74	15.1766	14.6186		45.74	74.7781	74.7505
	45.84	14.2921	13.7722		45.84	16.9283	16.3187		45.84	15.2214	14.6502		45.84	74.8674	74.8515
	45.94	14.3211	13.8061		45.94	16.9578	16.355		45.94	15.2467	14.6817		45.94	74.9928	74.9521
	46.04	14.3569	13.8401		46.04	16.9882	16.3912		46.04	15.3129	14.7133		46.04	75.0821	75.0526
	46.14	14.3915	13.8741		46.14	17.0217	16.4274		46.14	15.3535	14.7448		46.14	75.1689	75.1528
	46.24	14.4235	13.9082		46.24	17.0501	16.4636		46.24	15.3984	14.7764		46.24	75.2295	75.2527
	46.34	14.4509	13.9421		46.34	17.0805	16.4998		46.34	15.4401	14.8079		46.34	75.3222	75.3524
	46.44	14.4902	13.9761		46.44	17.111	16.536		46.44	15.4807	14.8392		46.44	75.4091	75.4519
	46.54	14.526	14.01		46.54	17.1443	16.572		46.54	15.5061	14.8706		46.54	75.5203	75.5512
	46.64	14.5606	14.044		46.64	17.1629	16.6081		46.64	15.5427	14.902		46.64	75.6159	75.6501
	46.74	14.5926	14.0779		46.74	17.1934	16.6442		46.74	15.5561	14.9334		46.74	75.7115	75.7488
	46.84	14.6216	14.1118		46.84	17.2239	16.6802		46.84	15.5722	14.9647		46.84	75.7824	75.8474
	46.94	14.6574	14.1458		46.94	17.2573	16.7162		46.94	15.6079	14.996		46.94	75.8561	75.9457
	47.04	14.6865	14.1797		47.04	17.2779	16.7522		47.04	15.6444	15.0272		47.04	75.9321	76.0436
	47.14	14.7296	14.2136		47.14	17.321	16.7882		47.14	15.673	15.0585		47.14	76.0189	76.1414
	47.24	14.7475	14.2475		47.24	17.3544	16.824		47.24	15.6893	15.0897		47.24	76.0926	76.239
	47.34	14.7757	14.2814		47.34	17.3701	16.8599		47.34	15.7401	15.1208		47.34	76.1819	76.3363
	47.44	14.803	14.3153		47.44	17.4005	16.8957		47.44	15.7595	15.1521		47.44	76.267	76.4333
	47.54	14.8376	14.3492		47.54	17.434	16.9317		47.54	15.7656	15.1832		47.54	76.3432	76.5301
	47.64	14.8875	14.383		47.64	17.4673	16.9675		47.64	15.802	15.2142		47.64	76.4274	76.6267
	47.74	14.9221	14.4169		47.74	17.483	17.0032		47.74	15.8214	15.2453		47.74	76.5177	76.723
	47.84	14.9597	14.4508		47.84	17.5135	17.039		47.84	15.8469	15.2763		47.84	76.6018	76.8192
	47.94	14.9917	14.4845		47.94	17.5468	17.0747		47.94	15.8622	15.3073		47.94	76.7244	76.9151
	48.04	15.019	14.5184		48.04	17.5754	17.1104		48.04	15.8876	15.3383		48.04	76.8034	77.0107
	48.14	15.0536	14.5522		48.14	17.6019	17.1461		48.14	15.9231	15.3691		48.14	76.8769	77.106
	48.24	15.1035	14.5861		48.24	17.6352	17.1818		48.24	15.9323	15.4001		48.24	76.9662	77.2012
	48.34	15.1419	14.6199		48.34	17.6696	17.2173		48.34	15.9639	15.431		48.34	77.0785	77.2961
	48.44	15.1757	14.6537		48.44	17.699	17.2529		48.44	15.9892	15.4618		48.44	77.1897	77.3908
	48.54	15.2077	14.6876		48.54	17.7541	17.2885		48.54	16.0106	15.4926		48.54	77.2677	77.4853
	48.64	15.2443	14.7213		48.64	17.7913	17.324		48.64	16.0239	15.5234		48.64	77.3668	77.5794
	48.74	15.2696	14.7551		48.74	17.8277	17.3595		48.74	16.0249	15.5541		48.74	77.457	77.6734
	48.84	15.3195	14.7889		48.84	17.861	17.3949		48.84	16.0655	15.5849		48.84	77.5438	77.7671
	48.94	15.3486	14.8227		48.94	17.8944	17.4303		48.94	16.1063	15.6155		48.94	77.6227	77.8606
	49.04	15.3775	14.8564		49.04	17.916	17.4658		49.04	16.1103	15.6462		49.04	77.6964	77.9538
	49.14	15.4096	14.8901		49.14	17.9493	17.5012		49.14	16.1418	15.6768		49.14	77.7725	78.0469
	49.24	15.4471	14.9239		49.24	17.9681	17.5365		49.24	16.1632	15.7074		49.24	77.8812	78.1397
	49.34	15.4762	14.9577		49.34	18.0142	17.5718		49.34	16.1826	15.738		49.34	77.9768	78.2322
	49.44	15.512	14.9913		49.44	18.0378	17.6071		49.44	16.2232	15.7684		49.44	78.0258	78.3245
	49.54	15.5607	15.0251		49.54	18.0682	17.6425		49.54	16.2578	15.7989		49.54	78.0995	78.4166
	49.64	15.5927	15.0588		49.64	18.1054	17.6776		49.64	16.2547	15.8294		49.64	78.1756	78.5085
	49.74	15.62	15.0925		49.74	18.1262	17.7128		49.74	16.2834	15.8598		49.74	78.2441	78.6001
	49.84	15.6491	15.1262		49.84	18.1566	17.748		49.84	16.2995	15.8902		49.84	78.3246	78.6914
	49.94	15.6922	15.1598		49.94	18.1939	17.7832		49.94	16.3249	15.9205		49.94	78.4149	78.7826
	50.04	15.7101	15.1935		50.04	18.2302	17.8183		50.04	16.3402	15.9508		50.04	78.4823	78.8735
	50.14	15.7515	15.2273		50.14	18.2635	17.8535		50.14	16.3869	15.9812		50.14	78.5815	78.9642
	50.24	15.7861	15.2609		50.24	18.2822	17.8885		50.24	16.3809	16.0115		50.24	78.6874	79.0546
	50.34	15.8087	15.2946		50.34	18.3127	17.9235		50.34	16.4257	16.0417		50.34	78.7575	79.1449
	50.44	15.8454	15.3281		50.44	18.3431	17.9585		50.44	16.4378	16.0719		50.44	78.8487	79.2349
	50.54	15.8706	15.3618		50.54	18.3804	17.9935		50.54	16.4602	16.102		50.54	78.938	79.3246
	50.64	15.9082	15.3954		50.64	18.401	18.0284		50.64	16.4572	16.1322		50.64	79.0196	79.4143
	50.74	15.9439	15.4291		50.74	18.4314	18.0633		50.74	16.4927	16.1623		50.74	79.1089	79.5036
	50.84	15.9786	15.4626		50.84	18.4707	18.0983		50.84	16.5182	16.1923		50.84	79.2212	79.5926
	50.94	16.0107	15.4963		50.94	18.5081	18.1331		50.94	16.5394	16.2224		50.94	79.3088	79.6815
	51.04	16.0286	15.5298		51.04	18.5444	18.1679		51.04	16.5639	16.2524		51.04	79.3894	79.7701
	51.14	16.0716	15.5635		51.14	18.5817	18.2027		51.14	16.5894	16.2823		51.14	79.4797	79.8585
	51.24	16.1007	15.597		51.24	18.6121	18.2374		51.24	16.6148	16.3123		51.24	79.5507	79.9466
	51.34	16.1224	15.6306		51.34	18.6474	18.2722		51.34	16.6554	16.3422		51.34	79.6347	80.0346
	51.44	16.1711	15.6642		51.44	18.6848	18.3069		51.44	16.6851	16.372		51.44	79.7251	80.1223
	51.54	16.2087	15.6978		51.54	18.7005	18.3416		51.54	16.7317	16.4018		51.54	79.7925	80.2098
	51.64	16.2351	15.7313		51.64	18.7309	18.3761		51.64	16.7632	16.4316		51.64	79.8959	80.2971
	51.74	16.2556	15.7648		51.74	18.7829	18.4108		51.74	16.7767	16.4615		51.74	79.994	80.3841
	51.84	16.2876	15.7984		51.84	18.8035	18.4454		51.84	16.7928	16.4911		51.84	80.0625	80.4709
	51.94	16.3149	15.8318		51.94	18.834	18.4799		51.94	16.8234	16.5208		51.94	80.1378	80.5575
	52.04	16.3495	15.8653		52.04	18.8526	18.5145		52.04	16.8488	16.5505		52.04	80.2123	80.6439
	52.14	16.3957	15.8989		52.14	18.887	18.5489		52.14	16.8955	16.5802		52.14	80.3078	80.73
	52.24	16.4332	15.9323		52.24	18.9165	18.5833		52.24	16.9302	16.6097		52.24	80.3884	80.8159
	52.34	16.4661	15.9658		52.34	18.941	18.6178		52.34	16.9403	16.6393		52.34	80.4657	80.9016
	52.44	16.4895	15.9992		52.44	18.9714	18.6522		52.44	16.9657	16.6689		52.44	80.533	80.987
	52.54	16.5233	16.0328		52.54	19.0048	18.6865		52.54	16.9912	16.6983		52.54	80.6234	81.0723
	52.64	16.5591	16.0662		52.64	19.0479	18.7208		52.64	17.0157	16.7278		52.64	80.7039	81.1573
	52.74	16.5881	16.0996		52.74	19.0844	18.7551		52.74	17.042	16.7573		52.74	80.7811	81.2421
	52.84	16.6172	16.133		52.84	19.1118	18.7894		52.84	17.0614	16.7866		52.84	80.8301	81.3267
	52.94	16.639	16.1666		52.94	19.1423	18.8237		52.94	17.1141	16.816		52.94	80.909	81.411
	53.04	16.6783	16.1999		53.04	19.1727	18.8579		53.04	17.1081	16.8453		53.04	80.9791	81.4952
	53.14	16.7141	16.2333		53.14	19.2119	18.8921		53.14	17.1234	16.8746		53.14	81.0535	81.5791
	53.24	16.7487	16.2667		53.24	19.2493	18.9262		53.24	17.1428	16.9039		53.24	81.1324	81.6628
	53.34	16.7807	16.3001		53.34	19.2797	18.9603		53.34	17.1549	16.933		53.34	81.2061	81.7462
	53.44	16.808	16.3335		53.44	19.3043	18.9944		53.44	17.1895	16.9622		53.44	81.299	81.8296
	53.54	16.8567	16.3668		53.54	19.3396	19.0285		53.54	17.2089	16.9913		53.54	81.3874	81.9126
	53.64	16.8886	16.4002		53.64	19.3621	19.0625		53.64	17.2353	17.0204		53.64	81.4778	81.9953
	53.74	16.898	16.4335		53.74	19.3926	19.0964		53.74	17.2506	17.0495		53.74	81.5654	82.0779
	53.84	16.9318	16.4669		53.84	19.4133	19.1304		53.84	17.2912	17.0786		53.84	81.6275	82.1603
	53.94	16.977	16.5002		53.94	19.4319	19.1643		53.94	17.3125	17.1075		53.94	81.6985	82.2425
	54.04	17.0116	16.5335		54.04	19.4604	19.1982		54.04	17.3319	17.1365		54.04	81.7888	82.3245
	54.14	17.0436	16.5668		54.14	19.5114	19.232		54.14	17.3666	17.1654		54.14	81.8781	82.4061
	54.24	17.0755	16.6001		54.24	19.5487	19.266		54.24	17.3675	17.1943		54.24	81.9431	82.4877
	54.34	17.1103	16.6334		54.34	19.5693	19.2998		54.34	17.4142	17.2232		54.34	82.0255	82.5689
	54.44	17.1423	16.6667		54.44	19.5938	19.3335		54.44	17.4276	17.252		54.44	82.1279	82.65
	54.54	17.1695	16.7		54.54	19.6244	19.3673		54.54	17.459	17.2808		54.54	82.1832	82.7309
	54.64	17.1901	16.7333		54.64	19.6479	19.4009		54.64	17.4998	17.3095		54.64	82.249	82.8115
	54.74	17.2268	16.7665		54.74	19.6636	19.4346		54.74	17.5293	17.3382		54.74	82.3164	82.8919
	54.84	17.2652	16.7998		54.84	19.7009	19.4682		54.84	17.576	17.3668		54.84	82.3717	82.9721
	54.94	17.2916	16.8331		54.94	19.7215	19.5019		54.94	17.5719	17.3955		54.94	82.4741	83.0521
	55.04	17.3262	16.8663		55.04	19.7519	19.5354		55.04	17.576	17.4241		55.04	82.5644	83.1319
	55.14	17.3761	16.8994		55.14	19.7854	19.569		55.14	17.576	17.4526		55.14	82.6354	83.2115
	55.24	17.4108	16.9326		55.24	19.8138	19.6024		55.24	17.6422	17.4811		55.24	82.7143	83.2908
	55.34	17.4521	16.9659		55.34	19.8344	19.6358		55.34	17.6616	17.5096		55.34	82.7764	83.37
	55.44	17.4841	16.9991		55.44	19.8649	19.6694		55.44	17.6777	17.5382		55.44	82.8395	83.4489
	55.54	17.5187	17.0323		55.54	19.9021	19.7027		55.54	17.7143	17.5665		55.54	82.8772	83.5276
	55.64	17.5507	17.0654		55.64	19.9326	19.7361		55.64	17.7022	17.5949		55.64	82.9457	83.6061
	55.74	17.578	17.0985		55.74	19.9631	19.7694		55.74	17.7245	17.6232		55.74	83.035	83.6844
	55.84	17.6126	17.1317		55.84	19.9866	19.8027		55.84	17.7633	17.6516		55.84	83.1121	83.7625
	55.94	17.6588	17.1649		55.94	20.0151	19.836		55.94	17.8058	17.6798		55.94	83.1795	83.8403
	56.04	17.6682	17.1979		56.04	20.0455	19.8692		56.04	17.8345	17.7081		56.04	83.2392	83.9181
	56.14	17.6971	17.2311		56.14	20.0602	19.9025		56.14	17.8506	17.7362		56.14	83.3049	83.9955
	56.24	17.747	17.2641		56.24	20.0759	19.9357		56.24	17.872	17.7643		56.24	83.3591	84.0728
	56.34	17.7816	17.2973		56.34	20.1093	19.9687		56.34	17.9015	17.7924		56.34	83.411	84.1497
	56.44	17.8081	17.3304		56.44	20.1397	20.0019		56.44	17.9209	17.8206		56.44	83.4679	84.2266
	56.54	17.8427	17.3634		56.54	20.1634	20.0349		56.54	17.9483	17.8485		56.54	83.5415	84.3032
	56.64	17.8747	17.3965		56.64	20.1879	20.068		56.64	17.9616	17.8765		56.64	83.5994	84.3797
	56.74	17.8982	17.4295		56.74	20.2065	20.1009		56.74	17.9931	17.9045		56.74	83.6783	84.4558
	56.84	17.9396	17.4626		56.84	20.237	20.134		56.84	18.0184	17.9324		56.84	83.7185	84.5318
	56.94	17.9742	17.4957		56.94	20.2527	20.1669		56.94	18.044	17.9602		56.94	83.7782	84.6076
	57.04	18.0062	17.5287		57.04	20.286	20.1997		57.04	18.055	17.9881		57.04	83.8658	84.6832
	57.14	18.0475	17.5617		57.14	20.3007	20.2326		57.14	18.0998	18.016		57.14	83.92	84.7586
	57.24	18.0821	17.5947		57.24	20.344	20.2654		57.24	18.1192	18.0437		57.24	83.9754	84.8337
	57.34	18.1	17.6276		57.34	20.3744	20.2982		57.34	18.1294	18.0714		57.34	84.0558	84.9087
	57.44	18.1338	17.6607		57.44	20.4049	20.331		57.44	18.1313	18.0992		57.44	84.155	84.9835
	57.54	18.1696	17.6936		57.54	20.4382	20.3637		57.54	18.1253	18.1268		57.54	84.2171	85.058
	57.64	18.1987	17.7266		57.64	20.4529	20.3965		57.64	18.1507	18.1544		57.64	84.3013	85.1323
	57.74	18.2277	17.7595		57.74	20.4814	20.429		57.74	18.1701	18.182		57.74	84.3697	85.2065
	57.84	18.2598	17.7924		57.84	20.5178	20.4617		57.84	18.2118	18.2094		57.84	84.459	85.2804
	57.94	18.2871	17.8254		57.94	20.5512	20.4943		57.94	18.2524	18.2369		57.94	84.5274	85.3541
	58.04	18.3217	17.8583		58.04	20.5718	20.5268		58.04	18.289	18.2644		58.04	84.6115	85.4277
	58.14	18.3537	17.8913		58.14	20.6149	20.5594		58.14	18.2972	18.2917		58.14	84.6816	85.501
	58.24	18.395	17.9241		58.24	20.6434	20.5919		58.24	18.3347	18.3192		58.24	84.743	85.5742
	58.34	18.4203	17.957		58.34	20.6738	20.6243		58.34	18.3694	18.3464		58.34	84.8262	85.6471
	58.44	18.4578	17.9898		58.44	20.7091	20.6567		58.44	18.3939	18.3737		58.44	84.8868	85.7198
	58.54	18.4936	18.0228		58.54	20.7524	20.6892		58.54	18.4314	18.401		58.54	84.941	85.7924
	58.64	18.5227	18.0556		58.64	20.7809	20.7215		58.64	18.4549	18.4282		58.64	85.0314	85.8646
	58.74	18.5518	18.0884		58.74	20.8015	20.7538		58.74	18.5016	18.4554		58.74	85.0971	85.9367
	58.84	18.6017	18.1212		58.84	20.826	20.7861		58.84	18.5331	18.4825		58.84	85.1775	86.0087
	58.94	18.6363	18.154		58.94	20.8654	20.8184		58.94	18.5423	18.5095		58.94	85.2461	86.0804
	59.04	18.6721	18.1868		59.04	20.9056	20.8505		59.04	18.5677	18.5366		59.04	85.309	86.152
	59.14	18.6973	18.2197		59.14	20.9291	20.8827		59.14	18.6024	18.5636		59.14	85.3958	86.2233
	59.24	18.7387	18.2525		59.24	20.9576	20.9147		59.24	18.6246	18.5905		59.24	85.4528	86.2944
	59.34	18.7621	18.2852		59.34	20.9782	20.9469		59.34	18.6125	18.6175		59.34	85.5265	86.3653
	59.44	18.7998	18.318		59.44	21.0086	20.979		59.44	18.6186	18.6444		59.44	85.5668	86.4361
	59.54	18.8287	18.3507		59.54	21.042	21.011		59.54	18.6145	18.6712		59.54	85.6325	86.5066
	59.64	18.8645	18.3835		59.64	21.0665	21.0429		59.64	18.6125	18.6979		59.64	85.7148	86.577
	59.74	18.8992	18.4162		59.74	21.0911	21.075		59.74	18.638	18.7247		59.74	85.7823	86.6471
	59.84	18.9256	18.4489		59.84	21.1098	21.1069		59.84	18.6652	18.7514		59.84	85.8647	86.717
	59.94	18.9688	18.4816		59.94	21.1461	21.1387		59.94	18.644	18.7781		59.94	85.9567	86.7868
	60.04	18.9979	18.5143		60.04	21.1942	21.1706		60.04	18.6846	18.8047		60.04	86.0085	86.8563
	60.14	19.0298	18.547		60.14	21.2246	21.2024		60.14	18.6846	18.8314		60.14	86.0627	86.9257
	60.24	19.0337	18.5797		60.24	21.262	21.2342		60.24	18.7254	18.8579		60.24	86.118	86.9948
	60.34	19.0777	18.6122		60.34	21.2924	21.2659		60.34	18.7356	18.8844		60.34	86.1889	87.0638
	60.44	19.1003	18.6449		60.44	21.3169	21.2977		60.44	18.7508	18.9108		60.44	86.2424	87.1326
	60.54	19.1276	18.6775		60.54	21.3474	21.3293		60.54	18.7803	18.9372		60.54	86.3327	87.2012
	60.64	19.1528	18.7102		60.64	21.3807	21.3609		60.64	18.8229	18.9637		60.64	86.3914	87.2695
	60.74	19.1848	18.7428		60.74	21.3993	21.3925		60.74	18.8363	18.99		60.74	86.4467	87.3377
	60.84	19.2139	18.7754		60.84	21.4299	21.4241		60.84	18.8525	19.0163		60.84	86.5124	87.4058
	60.94	19.2458	18.8079		60.94	21.4544	21.4556		60.94	18.8628	19.0426		60.94	86.5614	87.4736
	61.04	19.2731	18.8405		61.04	21.4848	21.487		61.04	18.878	19.0687		61.04	86.6104	87.5412
	61.14	19.3021	18.8731		61.14	21.5084	21.5185		61.14	18.8872	19.0949		61.14	86.692	87.6086
	61.24	19.3218	18.9057		61.24	21.5368	21.5499		61.24	18.9441	19.1209		61.24	86.7594	87.6759
	61.34	19.3576	18.9381		61.34	21.5672	21.5813		61.34	18.9501	19.1471		61.34	86.8418	87.7429
	61.44	19.3922	18.9707		61.44	21.5977	21.6126		61.44	18.9889	19.1731		61.44	86.8988	87.8099
	61.54	19.4242	19.0031		61.54	21.6311	21.6439		61.54	19.0101	19.199		61.54	86.9724	87.8765
	61.64	19.4477	19.0357		61.64	21.6498	21.6752		61.64	19.0712	19.2251		61.64	87.0267	87.943
	61.74	19.4853	19.0682		61.74	21.6861	21.7065		61.74	19.1587	19.251		61.74	87.0951	88.0093
	61.84	19.5144	19.1006		61.84	21.7194	21.7376		61.84	19.2238	19.2768		61.84	87.1485	88.0754
	61.94	19.5463	19.1331		61.94	21.7342	21.7688		61.94	19.2178	19.3025		61.94	87.1792	88.1413
	62.04	19.5643	19.1655		62.04	21.7744	21.7998		62.04	19.1678	19.3283		62.04	87.2528	88.2071
	62.14	19.5989	19.198		62.14	21.802	21.8309		62.14	19.233	19.3541		62.14	87.3071	88.2726
	62.24	19.6205	19.2305		62.24	21.8324	21.8619		62.24	19.3162	19.3798		62.24	87.3537	88.3379
	62.34	19.6496	19.2628		62.34	21.8569	21.8929		62.34	19.3255	19.4054		62.34	87.4079	88.403
	62.44	19.6777	19.2952		62.44	21.8775	21.9239		62.44	19.3499	19.431		62.44	87.4544	88.4681
	62.54	19.6928	19.3276		62.54	21.8962	21.9548		62.54	19.3764	19.4566		62.54	87.5087	88.5328
	62.64	19.7247	19.3599		62.64	21.9246	21.9857		62.64	19.4018	19.4821		62.64	87.5465	88.5974
	62.74	19.752	19.3924		62.74	21.9609	22.0166		62.74	19.411	19.5075		62.74	87.5955	88.6619
	62.84	19.7913	19.4247		62.84	21.9846	22.0474		62.84	19.3671	19.533		62.84	87.656	88.7261
	62.94	19.8092	19.457		62.94	22.013	22.0782		62.94	19.3907	19.5584		62.94	87.7014	88.7901
	63.04	19.8327	19.4894		63.04	22.0435	22.1088		63.04	19.4536	19.5836		63.04	87.7751	88.8541
	63.14	19.8601	19.5216		63.14	22.0739	22.1395		63.14	19.4721	19.6089		63.14	87.8357	88.9178
	63.24	19.9031	19.5539		63.24	22.1072	22.1702		63.24	19.4241	19.6342		63.24	87.903	88.9813
	63.34	19.9228	19.5863		63.34	22.1524	22.2008		63.34	19.4619	19.6594		63.34	87.9583	89.0446
	63.44	19.9642	19.6185		63.44	22.1858	22.2314		63.44	19.4527	19.6845		63.44	88.0038	89.1077
	63.54	19.9782	19.6507		63.54	22.2045	22.2619		63.54	19.4415	19.7097		63.54	88.0635	89.1707
	63.64	20.0073	19.6829		63.64	22.2349	22.2924		63.64	19.529	19.7347		63.64	88.13	89.2335
	63.74	20.0291	19.7152		63.74	22.2594	22.3229		63.74	19.4943	19.7597		63.74	88.2037	89.296
	63.84	20.0629	19.7475		63.84	22.2899	22.3533		63.84	19.478	19.7847		63.84	88.271	89.3585
	63.94	20.0918	19.7795		63.94	22.3134	22.3837		63.94	19.529	19.8095		63.94	88.3308	89.4207
	64.04	20.1097	19.8118		64.04	22.3271	22.4141		64.04	19.529	19.8344		64.04	88.3886	89.4828
	64.14	20.1474	19.844		64.14	22.3577	22.4444		64.14	19.5086	19.8593		64.14	88.4638	89.5446
	64.24	20.1747	19.8761		64.24	22.3724	22.4747		64.24	19.5299	19.884		64.24	88.5191	89.6063
	64.34	20.2036	19.9083		64.34	22.4028	22.5048		64.34	19.5797	19.9087		64.34	88.5866	89.6679
	64.44	20.2233	19.9404		64.44	22.4362	22.535		64.44	19.656	19.9335		64.44	88.6734	89.7293
	64.54	20.2553	19.9725		64.54	22.4607	22.5651		64.54	19.6662	19.9581		64.54	88.7558	89.7904
	64.64	20.2788	20.0046		64.64	22.4793	22.5953		64.64	19.6621	19.9827		64.64	88.8216	89.8513
	64.74	20.306	20.0367		64.74	22.5156	22.6253		64.74	19.6765	20.0073		64.74	88.8889	89.9121
	64.84	20.3351	20.0688		64.84	22.5491	22.6554		64.84	19.7476	20.0318		64.84	88.9574	89.9728
	64.94	20.3642	20.1009		64.94	22.5638	22.6854		64.94	19.8289	20.0562		64.94	89.0064	90.0332
	65.04	20.3962	20.1328		65.04	22.5775	22.7153		65.04	19.8452	20.0806		65.04	89.0817	90.0935
	65.14	20.4282	20.1649		65.14	22.608	22.7452		65.14	19.9043	20.1051		65.14	89.137	90.1536
	65.24	20.4628	20.1969		65.24	22.6384	22.7751		65.24	19.9103	20.1293		65.24	89.208	90.2135
	65.34	20.4948	20.229		65.34	22.6619	22.8049		65.34	19.9155	20.1536		65.34	89.2701	90.2733
	65.44	20.5239	20.261		65.44	22.6767	22.8347		65.44	19.9297	20.1778		65.44	89.3517	90.3328
	65.54	20.5558	20.2929		65.54	22.6924	22.8645		65.54	19.9621	20.2019		65.54	89.3955	90.3923
	65.64	20.5737	20.3249		65.64	22.7296	22.8941		65.64	19.9704	20.2261		65.64	89.4278	90.4515
	65.74	20.6028	20.3568		65.74	22.7504	22.9239		65.74	19.952	20.2502		65.74	89.4963	90.5105
	65.84	20.6122	20.3887		65.84	22.7749	22.9535		65.84	20.0375	20.2742		65.84	89.5418	90.5694
	65.94	20.6356	20.4207		65.94	22.7994	22.9831		65.94	20.0417	20.2981		65.94	89.6102	90.6281
	66.04	20.6694	20.4526		66.04	22.8141	23.0126		66.04	20.1138	20.3221		66.04	89.6513	90.6866
	66.14	20.6912	20.4844		66.14	22.8239	23.0422		66.14	20.1656	20.3461		66.14	89.6978	90.745
	66.24	20.7258	20.5164		66.24	22.8446	23.0716		66.24	20.1687	20.3699		66.24	89.7565	90.8032
	66.34	20.7484	20.5483		66.34	22.8818	23.101		66.34	20.1637	20.3937		66.34	89.8206	90.8612
	66.44	20.7757	20.58		66.44	22.9124	23.1304		66.44	20.1605	20.4174		66.44	89.8644	90.9191
	66.54	20.8047	20.6118		66.54	22.9369	23.1598		66.54	20.2205	20.4411		66.54	89.888	90.9767
	66.64	20.8282	20.6437		66.64	22.9673	23.1891		66.64	20.2461	20.4648		66.64	89.9484	91.0343
	66.74	20.8478	20.6754		66.74	22.9909	23.2184		66.74	20.2613	20.4884		66.74	90.0185	91.0916
	66.84	20.8657	20.7073		66.84	23.0154	23.2475		66.84	20.2908	20.5119		66.84	90.0755	91.1488
	66.94	20.8948	20.739		66.94	23.0438	23.2768		66.94	20.3224	20.5354		66.94	90.136	91.2058
	67.04	20.9213	20.7708		67.04	23.0645	23.3058		67.04	20.3487	20.5589		67.04	90.185	91.2625
	67.14	20.9502	20.8025		67.14	23.0803	23.335		67.14	20.3213	20.5822		67.14	90.2551	91.3193
	67.24	20.9699	20.8342		67.24	23.1136	23.364		67.24	20.3121	20.6057		67.24	90.3077	91.3757
	67.34	21.0058	20.866		67.34	23.1283	23.393		67.34	20.3121	20.629		67.34	90.3683	91.432
	67.44	21.0207	20.8977		67.44	23.1421	23.4221		67.44	20.3528	20.6521		67.44	90.4137	91.4882
	67.54	21.0497	20.9293		67.54	23.1627	23.451		67.54	20.3528	20.6754		67.54	90.4523	91.5442
	67.64	21.0864	20.961		67.64	23.1872	23.4799		67.64	20.3468	20.6986		67.64	90.5173	91.6001
	67.74	21.1137	20.9927		67.74	23.2078	23.5087		67.74	20.369	20.7217		67.74	90.5714	91.6557
	67.84	21.1287	21.0243		67.84	23.2265	23.5376		67.84	20.3884	20.7447		67.84	90.6233	91.7112
	67.94	21.1483	21.0559		67.94	23.251	23.5663		67.94	20.4037	20.7677		67.94	90.675	91.7665
	68.04	21.1701	21.0875		68.04	23.2717	23.595		68.04	20.4037	20.7907		68.04	90.724	91.8217
	68.14	21.1898	21.1191		68.14	23.3051	23.6236		68.14	20.419	20.8136		68.14	90.7861	91.8767
	68.24	21.2328	21.1506		68.24	23.3237	23.6523		68.24	20.4677	20.8365		68.24	90.8196	91.9315
	68.34	21.2507	21.1822		68.34	23.3453	23.681		68.34	20.4647	20.8593		68.34	90.8555	91.9861
	68.44	21.2798	21.2137		68.44	23.3787	23.7095		68.44	20.4799	20.8821		68.44	90.9089	92.0407
	68.54	21.3063	21.2452		68.54	23.3934	23.738		68.54	20.486	20.9047		68.54	90.9335	92.0951
	68.64	21.3409	21.2767		68.64	23.4218	23.7665		68.64	20.5147	20.9275		68.64	90.9773	92.1492
	68.74	21.3767	21.3082		68.74	23.4522	23.7949		68.74	20.5368	20.95		68.74	91.0316	92.2032
	68.84	21.4113	21.3397		68.84	23.4671	23.8233		68.84	20.546	20.9727		68.84	91.0781	92.257
	68.94	21.4339	21.3712		68.94	23.4975	23.8516		68.94	20.5654	20.9951		68.94	91.1235	92.3108
	69.04	21.4612	21.4025		69.04	23.5308	23.88		69.04	20.5775	21.0176		69.04	91.1621	92.3643
	69.14	21.4818	21.434		69.14	23.5407	23.9082		69.14	20.5715	21.04		69.14	91.214	92.4177
	69.24	21.5044	21.4654		69.24	23.5838	23.9364		69.24	20.5909	21.0624		69.24	91.2463	92.4708
	69.34	21.5316	21.4968		69.34	23.5956	23.9646		69.34	20.5817	21.0846		69.34	91.2928	92.5239
	69.44	21.5663	21.5282		69.44	23.6438	23.9927		69.44	20.6274	21.1069		69.44	91.3287	92.5768
	69.54	21.5944	21.5595		69.54	23.6536	24.0209		69.54	20.6478	21.1292		69.54	91.3821	92.6296
	69.64	21.6302	21.5909		69.64	23.684	24.0489		69.64	20.657	21.1513		69.64	91.4426	92.6822
	69.74	21.6452	21.6222		69.74	23.7223	24.0769		69.74	20.6223	21.1734		69.74	91.4944	92.7346
	69.84	21.6593	21.6535		69.84	23.7507	24.1048		69.84	20.6792	21.1954		69.84	91.5601	92.7868
	69.94	21.6883	21.6848		69.94	23.7664	24.1327		69.94	20.7231	21.2174		69.94	91.5924	92.8389
	70.04	21.7241	21.716		70.04	23.7812	24.1606		70.04	20.7138	21.2394		70.04	91.6441	92.8908
	70.14	21.7493	21.7473		70.14	23.8057	24.1884		70.14	20.724	21.2613		70.14	91.696	92.9426
	70.24	21.7813	21.7785		70.24	23.8362	24.2163		70.24	20.7495	21.2832		70.24	91.7633	92.9942
	70.34	21.7992	21.8098		70.34	23.8637	24.2439		70.34	20.7952	21.3049		70.34	91.7967	93.0457
	70.44	21.8338	21.8409		70.44	23.8941	24.2717		70.44	20.8013	21.3267		70.44	91.8764	93.0971
	70.54	21.8518	21.8721		70.54	23.9039	24.2994		70.54	20.7546	21.3484		70.54	91.9466	93.1482
	70.64	21.8715	21.9033		70.64	23.9344	24.327		70.64	20.7698	21.37		70.64	92.0087	93.1993
	70.74	21.9073	21.9345		70.74	23.9579	24.3545		70.74	20.7952	21.3916		70.74	92.0552	93.2501
	70.84	21.9419	21.9656		70.84	23.9863	24.3821		70.84	20.836	21.4131		70.84	92.113	93.3008
	70.94	21.9777	21.9967		70.94	24.0169	24.4096		70.94	20.8401	21.4346		70.94	92.1647	93.3513
	71.04	21.9973	22.0277		71.04	24.0375	24.437		71.04	20.8563	21.4561		71.04	92.2321	93.4018
	71.14	22.0264	22.0589		71.14	24.0708	24.4644		71.14	20.897	21.4774		71.14	92.3006	93.452
	71.24	22.0622	22.0899		71.24	24.0993	24.4918		71.24	20.9284	21.4988		71.24	92.3461	93.502
	71.34	22.0828	22.1209		71.34	24.1297	24.519		71.34	20.9824	21.52		71.34	92.3847	93.552
	71.44	22.1194	22.1519		71.44	24.169	24.5463		71.44	21.0495	21.5412		71.44	92.4452	93.6018
	71.54	22.1327	22.1829		71.54	24.1848	24.5735		71.54	21.0708	21.5625		71.54	92.4942	93.6513
	71.64	22.1673	22.2139		71.64	24.224	24.6007		71.64	21.135	21.5835		71.64	92.5344	93.7008
	71.74	22.2048	22.2449		71.74	24.2515	24.6277		71.74	21.1116	21.6046		71.74	92.581	93.7502
	71.84	22.2312	22.2758		71.84	24.2966	24.6549		71.84	21.1207	21.6256		71.84	92.652	93.7993
	71.94	22.2659	22.3067		71.94	24.3123	24.6819		71.94	21.1411	21.6466		71.94	92.7001	93.8483
	72.04	22.2978	22.3377		72.04	24.3359	24.7089		72.04	21.1564	21.6675		72.04	92.744	93.8972
	72.14	22.3157	22.3686		72.14	24.3643	24.7358		72.14	21.1716	21.6884		72.14	92.8046	93.9459
	72.24	22.3448	22.3994		72.24	24.3947	24.7627		72.24	21.2479	21.7092		72.24	92.8587	93.9945
	72.34	22.3597	22.4303		72.34	24.4253	24.7896		72.34	21.2377	21.7299		72.34	92.8886	94.0429
	72.44	22.4002	22.4612		72.44	24.4586	24.8164		72.44	21.2327	21.7506		72.44	92.9403	94.0912
	72.54	22.4208	22.492		72.54	24.4773	24.8431		72.54	21.2122	21.7712		72.54	93.0077	94.1394
	72.64	22.4528	22.5227		72.64	24.5136	24.8699		72.64	21.2215	21.7917		72.64	93.0683	94.1873
	72.74	22.4707	22.5535		72.74	24.5371	24.8965		72.74	21.197	21.8123		72.74	93.12	94.2352
	72.84	22.4998	22.5843		72.84	24.551	24.9232		72.84	21.2062	21.8327		72.84	93.1777	94.2829
	72.94	22.5289	22.6151		72.94	24.5814	24.9498		72.94	21.2042	21.8532		72.94	93.2311	94.3304
	73.04	22.5664	22.6457		73.04	24.6118	24.9763		73.04	21.2825	21.8736		73.04	93.2646	94.3778
	73.14	22.6022	22.6765		73.14	24.6354	25.0029		73.14	21.3048	21.8939		73.14	93.3136	94.425
	73.24	22.6274	22.7071		73.24	24.6452	25.0292		73.24	21.3588	21.9141		73.24	93.3618	94.4721
	73.34	22.6594	22.7378		73.34	24.6658	25.0558		73.34	21.3903	21.9344		73.34	93.4004	94.5191
	73.44	22.6923	22.7684		73.44	24.6893	25.082		73.44	21.3963	21.9545		73.44	93.4327	94.5659
	73.54	22.7298	22.7991		73.54	24.703	25.1084		73.54	21.3842	21.9746		73.54	93.4713	94.6125
	73.64	22.7478	22.8296		73.64	24.7336	25.1347		73.64	21.4472	21.9947		73.64	93.5064	94.6591
	73.74	22.7824	22.8602		73.74	24.7483	25.1608		73.74	21.5419	22.0146		73.74	93.5721	94.7054
	73.84	22.8144	22.8908		73.84	24.7581	25.1871		73.84	21.5946	22.0347		73.84	93.6239	94.7516
	73.94	22.8378	22.9213		73.94	24.7934	25.2132		73.94	21.5877	22.0545		73.94	93.6562	94.7977
	74.04	22.8575	22.9519		74.04	24.8121	25.2392		74.04	21.5632	22.0744		74.04	93.6808	94.8437
	74.14	22.8895	22.9823		74.14	24.8307	25.2653		74.14	21.608	22.0942		74.14	93.7386	94.8895
	74.24	22.9027	23.0128		74.24	24.8611	25.2913		74.24	21.6649	22.1138		74.24	93.7737	94.9351
	74.34	22.9459	23.0432		74.34	24.8769	25.3173		74.34	21.67	22.1335		74.34	93.814	94.9807
	74.44	22.9654	23.0736		74.44	24.9043	25.3432		74.44	21.6843	22.1531		74.44	93.8605	95.026
	74.54	22.9975	23.104		74.54	24.92	25.3691		74.54	21.6506	22.1727		74.54	93.8876	95.0713
	74.64	23.021	23.1345		74.64	24.9407	25.3948		74.64	21.6385	22.1922		74.64	93.9481	95.1164
	74.74	23.0483	23.1649		74.74	24.9643	25.4206		74.74	21.6557	22.2116		74.74	93.9753	95.1614
	74.84	23.0829	23.1952		74.84	24.9947	25.4463		74.84	21.6903	22.231		74.84	94.0243	95.2062
	74.94	23.1149	23.2256		74.94	25.0172	25.472		74.94	21.7005	22.2503		74.94	94.0709	95.2508
	75.04	23.1328	23.2559		75.04	25.0379	25.4976		75.04	21.732	22.2697		75.04	94.1199	95.2953
	75.14	23.1712	23.2862		75.14	25.0624	25.5231		75.14	21.7463	22.2888		75.14	94.1733	95.3397
	75.24	23.1908	23.3164		75.24	25.0781	25.5486		75.24	21.7057	22.3081		75.24	94.2198	95.3841
	75.34	23.2229	23.3466		75.34	25.1016	25.5741		75.34	21.7097	22.3271		75.34	94.2645	95.4281
	75.44	23.2464	23.3769		75.44	25.1204	25.5997		75.44	21.7666	22.3462		75.44	94.3213	95.4721
	75.54	23.2737	23.4071		75.54	25.1361	25.625		75.54	21.7778	22.3652		75.54	94.3529	95.516
	75.64	23.2989	23.4373		75.64	25.1606	25.6503		75.64	21.8012	22.3841		75.64	94.3994	95.5597
	75.74	23.3364	23.4674		75.74	25.1812	25.6756		75.74	21.8133	22.403		75.74	94.4572	95.6032
	75.84	23.3826	23.4976		75.84	25.1999	25.7008		75.84	21.8318	22.4219		75.84	94.5106	95.6467
	75.94	23.4098	23.5276		75.94	25.2185	25.7261		75.94	21.8581	22.4406		75.94	94.5572	95.6899
	76.04	23.4248	23.5577		76.04	25.2391	25.7512		76.04	21.848	22.4594		76.04	94.615	95.7331
	76.14	23.453	23.5879		76.14	25.2637	25.7763		76.14	21.8674	22.4781		76.14	94.6588	95.7762
	76.24	23.482	23.6179		76.24	25.2795	25.8014		76.24	21.8581	22.4967		76.24	94.707	95.8191
	76.34	23.5037	23.6479		76.34	25.303	25.8264		76.34	21.8836	22.5152		76.34	94.7376	95.8618
	76.44	23.5328	23.6779		76.44	25.3167	25.8514		76.44	21.9243	22.5337		76.44	94.7894	95.9044
	76.54	23.5469	23.7078		76.54	25.3373	25.8763		76.54	21.9201	22.5522		76.54	94.8385	95.9469
	76.64	23.576	23.7379		76.64	25.3619	25.9011		76.64	21.9081	22.5705		76.64	94.8787	95.9893
	76.74	23.6079	23.7678		76.74	25.3825	25.9259		76.74	21.8947	22.5889		76.74	94.9304	96.0315
	76.84	23.6352	23.7976		76.84	25.4011	25.9508		76.84	21.8989	22.6073		76.84	94.9874	96.0736
	76.94	23.6698	23.8276		76.94	25.4316	25.9754		76.94	21.9335	22.6255		76.94	95.026	96.1155
	77.04	23.6924	23.8574		77.04	25.4551	26.0002		77.04	21.9395	22.6436		77.04	95.0583	96.1574
	77.14	23.7197	23.8873		77.14	25.4688	26.0248		77.14	21.9812	22.6617		77.14	95.0961	96.1991
	77.24	23.7544	23.9171		77.24	25.4894	26.0493		77.24	22.0312	22.6798		77.24	95.1372	96.2406
	77.34	23.7863	23.9469		77.34	25.5141	26.0738		77.34	22.0819	22.6977		77.34	95.1618	96.2821
	77.44	23.806	23.9766		77.44	25.5347	26.0983		77.44	22.0972	22.7157		77.44	95.1977	96.3234
	77.54	23.8419	24.0064		77.54	25.5533	26.1228		77.54	22.0972	22.7337		77.54	95.2276	96.3645
	77.64	23.8708	24.0361		77.64	25.5818	26.1472		77.64	22.1633	22.7515		77.64	95.2599	96.4056
	77.74	23.8944	24.0658		77.74	25.6024	26.1716		77.74	22.1929	22.7692		77.74	95.3117	96.4465
	77.84	23.914	24.0955		77.84	25.6122	26.1958		77.84	22.199	22.7869		77.84	95.3503	96.4873
	77.94	23.9553	24.1251		77.94	25.6416	26.2201		77.94	22.2303	22.8046		77.94	95.3957	96.5279
	78.04	23.9732	24.1548		78.04	25.6514	26.2442		78.04	22.259	22.8222		78.04	95.4423	96.5685
	78.14	24.0023	24.1843		78.14	25.6722	26.2683		78.14	22.2438	22.8398		78.14	95.4877	96.6089
	78.24	24.0314	24.2139		78.24	25.6908	26.2925		78.24	22.2456	22.8572		78.24	95.5264	96.6491
	78.34	24.054	24.2435		78.34	25.7055	26.3166		78.34	22.2753	22.8747		78.34	95.565	96.6893
	78.44	24.0775	24.2729		78.44	25.734	26.3406		78.44	22.3057	22.8921		78.44	95.6176	96.7292
	78.54	24.1047	24.3025		78.54	25.7644	26.3645		78.54	22.2997	22.9094		78.54	95.663	96.7692
	78.64	24.1245	24.3319		78.64	25.785	26.3884		78.64	22.2905	22.9268		78.64	95.7147	96.8089
	78.74	24.1338	24.3614		78.74	25.8036	26.4122		78.74	22.2905	22.9439		78.74	95.7446	96.8485
	78.84	24.1628	24.3908		78.84	25.8184	26.4361		78.84	22.3007	22.9611		78.84	95.7901	96.8881
	78.94	24.1854	24.4202		78.94	25.8321	26.4599		78.94	22.326	22.9782		78.94	95.8375	96.9274
	79.04	24.2145	24.4496		79.04	25.8685	26.4835		79.04	22.3474	22.9952		79.04	95.8893	96.9667
	79.14	24.2465	24.4789		79.14	25.8921	26.5072		79.14	22.3566	23.0122		79.14	95.947	97.0057
	79.24	24.2738	24.5083		79.24	25.9166	26.5307		79.24	22.3668	23.0292		79.24	96.0004	97.0448
	79.34	24.2935	24.5376		79.34	25.947	26.5544		79.34	22.4074	23.046		79.34	96.047	97.0837
	79.44	24.3226	24.5668		79.44	25.9706	26.5779		79.44	22.4522	23.0628		79.44	96.0829	97.1224
	79.54	24.3583	24.596		79.54	25.9804	26.6014		79.54	22.4389	23.0796		79.54	96.1275	97.161
	79.64	24.378	24.6252		79.64	25.999	26.6247		79.64	22.4777	23.0963		79.64	96.1608	97.1996
	79.74	24.3873	24.6544		79.74	26.0294	26.6481		79.74	22.4542	23.1129		79.74	96.2135	97.2379
	79.84	24.4164	24.6837		79.84	26.0441	26.6714		79.84	22.5091	23.1296		79.84	96.2493	97.2762
	79.94	24.439	24.7127		79.94	26.06	26.6947		79.94	22.4828	23.1461		79.94	96.3027	97.3143
	80.04	24.4663	24.7418		80.04	26.0933	26.7179		80.04	22.5051	23.1625		80.04	96.3493	97.3523
	80.14	24.5009	24.7709		80.14	26.108	26.7411		80.14	22.4929	23.1789		80.14	96.3983	97.3902
	80.24	24.5329	24.8		80.24	26.1365	26.7642		80.24	22.5651	23.1953		80.24	96.4517	97.4279
	80.34	24.5602	24.8291		80.34	26.1669	26.7872		80.34	22.6261	23.2116		80.34	96.4851	97.4656
	80.44	24.5799	24.8581		80.44	26.1875	26.8102		80.44	22.6912	23.2279		80.44	96.521	97.5032
	80.54	24.6089	24.887		80.54	26.2063	26.8332		80.54	22.6149	23.2442		80.54	96.5744	97.5406
	80.64	24.6315	24.916		80.64	26.2308	26.8561		80.64	22.5752	23.2602		80.64	96.6043	97.5778
	80.74	24.6606	24.9449		80.74	26.2494	26.879		80.74	22.6067	23.2763		80.74	96.6297	97.615
	80.84	24.6925	24.9738		80.84	26.2798	26.9018		80.84	22.6149	23.2923		80.84	96.6787	97.6521
	80.94	24.716	25.0027		80.94	26.2956	26.9246		80.94	22.6007	23.3084		80.94	96.7139	97.689
	81.04	24.7292	25.0315		81.04	26.3191	26.9473		81.04	22.5966	23.3242		81.04	96.7576	97.7258
	81.14	24.763	25.0603		81.14	26.3495	26.9699		81.14	22.5845	23.3401		81.14	96.7979	97.7625
	81.24	24.7921	25.0891		81.24	26.3731	26.9926		81.24	22.622	23.3559		81.24	96.8277	97.7991
	81.34	24.8137	25.1178		81.34	26.3868	27.0152		81.34	22.6608	23.3716		81.34	96.8716	97.8356
	81.44	24.8334	25.1466		81.44	26.4075	27.0377		81.44	22.6872	23.3873		81.44	96.9014	97.8718
	81.54	24.8569	25.1753		81.54	26.432	27.0602		81.54	22.6668	23.4029		81.54	96.9373	97.908
	81.64	24.8719	25.2039		81.64	26.4625	27.0825		81.64	22.7227	23.4185		81.64	96.9671	97.9442
	81.74	24.8945	25.2325		81.74	26.486	27.1049		81.74	22.6923	23.434		81.74	97.0162	97.9802
	81.84	24.9218	25.2611		81.84	26.4997	27.1273		81.84	22.7177	23.4495		81.84	97.0433	98.0161
	81.94	24.9509	25.2897		81.94	26.5204	27.1495		81.94	22.7014	23.4648		81.94	97.0679	98.0518
	82.04	24.9743	25.3182		82.04	26.5508	27.1718		82.04	22.6983	23.4802		82.04	97.1038	98.0874
	82.14	24.9939	25.3468		82.14	26.5596	27.1939		82.14	22.7177	23.4954		82.14	97.144	98.123
	82.24	25.026	25.3753		82.24	26.5841	27.216		82.24	22.7492	23.5107		82.24	97.187	98.1584
	82.34	25.0494	25.4037		82.34	26.6088	27.2381		82.34	22.799	23.5259		82.34	97.2344	98.1936
	82.44	25.0635	25.4322		82.44	26.6274	27.2601		82.44	22.793	23.541		82.44	97.2835	98.2288
	82.54	25.0908	25.4605		82.54	26.649	27.2821		82.54	22.7583	23.5561		82.54	97.3185	98.264
	82.64	25.1254	25.4889		82.64	26.6578	27.304		82.64	22.739	23.5711		82.64	97.3536	98.2988
	82.74	25.163	25.5173		82.74	26.6824	27.3258		82.74	22.7583	23.5861		82.74	97.3938	98.3337
	82.84	25.1989	25.5455		82.84	26.6971	27.3477		82.84	22.7635	23.6009		82.84	97.4324	98.3684
	82.94	25.2184	25.5738		82.94	26.7108	27.3694		82.94	22.7675	23.6157		82.94	97.4894	98.403
	83.04	25.2419	25.602		83.04	26.7314	27.3912		83.04	22.7838	23.6305		83.04	97.528	98.4375
	83.14	25.2654	25.6303		83.14	26.7561	27.4128		83.14	22.7675	23.6452		83.14	97.5858	98.4719
	83.24	25.2944	25.6585		83.24	26.7767	27.4344		83.24	22.7542	23.6599		83.24	97.6209	98.5062
	83.34	25.317	25.6866		83.34	26.7953	27.456		83.34	22.7431	23.6745		83.34	97.6646	98.5403
	83.44	25.3444	25.7148		83.44	26.8159	27.4775		83.44	22.7736	23.689		83.44	97.7164	98.5744
	83.54	25.379	25.7428		83.54	26.8346	27.499		83.54	22.7583	23.7035		83.54	97.7487	98.6083
	83.64	25.411	25.7709		83.64	26.8493	27.5204		83.64	22.799	23.7179		83.64	97.8005	98.6422
	83.74	25.4345	25.7989		83.74	26.8777	27.5417		83.74	22.8184	23.7324		83.74	97.8523	98.6758
	83.84	25.4524	25.8269		83.84	26.9081	27.563		83.84	22.7898	23.7467		83.84	97.8757	98.7095
	83.94	25.487	25.8548		83.94	26.9229	27.5843		83.94	22.7431	23.7609		83.94	97.9144	98.743
	84.04	25.519	25.8828		84.04	26.9387	27.6055		84.04	22.8244	23.7751		84.04	97.9749	98.7764
	84.14	25.533	25.9107		84.14	26.9661	27.6267		84.14	22.8184	23.7893		84.14	98.0239	98.8097
	84.24	25.548	25.9385		84.24	26.9966	27.6478		84.24	22.8346	23.8034		84.24	98.0554	98.8429
	84.34	25.5745	25.9664		84.34	27.0172	27.6688		84.34	22.9007	23.8174		84.34	98.102	98.876
	84.44	25.5894	25.9941		84.44	27.0358	27.6898		84.44	22.9221	23.8315		84.44	98.1247	98.9088
	84.54	25.6091	26.0219		84.54	27.0505	27.7108		84.54	23.0178	23.8454		84.54	98.165	98.9417
	84.64	25.6449	26.0497		84.64	27.0643	27.7316		84.64	23.1439	23.8592		84.64	98.2028	98.9745
	84.74	25.6598	26.0773		84.74	27.0849	27.7525		84.74	23.2232	23.873		84.74	98.2386	99.0071
	84.84	25.6795	26.105		84.84	27.1006	27.7732		84.84	23.3931	23.8868		84.84	98.2773	99.0396
	84.94	25.7152	26.1326		84.94	27.1241	27.7941		84.94	23.3737	23.9005		84.94	98.3043	99.072
	85.04	25.75	26.1602		85.04	27.1378	27.8147		85.04	23.2974	23.9141		85.04	98.3482	99.1043
	85.14	25.7726	26.1878		85.14	27.1792	27.8353		85.14	23.2202	23.9278		85.14	98.3885	99.1365
	85.24	25.8139	26.2153		85.24	27.1978	27.8559		85.24	23.2262	23.9414		85.24	98.4263	99.1687
	85.34	25.8288	26.2427		85.34	27.2125	27.8765		85.34	23.2414	23.9548		85.34	98.4586	99.2007
	85.44	25.8579	26.2702		85.44	27.2282	27.897		85.44	23.2323	23.9682		85.44	98.492	99.2326
	85.54	25.8805	26.2976		85.54	27.2557	27.9174		85.54	23.2354	23.9816		85.54	98.5278	99.2644
	85.64	25.904	26.325		85.64	27.2714	27.9378		85.64	23.278	23.9949		85.64	98.5813	99.296
	85.74	25.9096	26.3523		85.74	27.292	27.9581		85.74	23.2507	24.0081		85.74	98.6024	99.3277
	85.84	25.9454	26.3796		85.84	27.3008	27.9784		85.84	23.2729	24.0213		85.84	98.6199	99.3591
	85.94	25.965	26.4069		85.94	27.3294	27.9987		85.94	23.2965	24.0344		85.94	98.641	99.3905
	86.04	25.9801	26.4342		86.04	27.3353	28.0188		86.04	23.2729	24.0476		86.04	98.668	99.4218
	86.14	26.0064	26.4614		86.14	27.3657	28.0389		86.14	23.267	24.0606		86.14	98.7119	99.4529
	86.24	26.0355	26.4885		86.24	27.3893	28.059		86.24	23.267	24.0736		86.24	98.7645	99.4839
	86.34	26.0505	26.5157		86.34	27.4177	28.0791		86.34	23.3279	24.0865		86.34	98.7943	99.5149
	86.44	26.0731	26.5427		86.44	27.4236	28.099		86.44	23.3432	24.0994		86.44	98.8266	99.5457
	86.54	26.1004	26.5698		86.54	27.454	28.1189		86.54	23.3931	24.1122		86.54	98.8513	99.5766
	86.64	26.12	26.5968		86.64	27.4836	28.1388		86.64	23.4673	24.1251		86.64	98.8872	99.6072
	86.74	26.135	26.6239		86.74	27.5169	28.1586		86.74	23.4846	24.1377		86.74	98.9353	99.6377
	86.84	26.1576	26.6508		86.84	27.5454	28.1784		86.84	23.4855	24.1503		86.84	98.9624	99.6682
	86.94	26.1708	26.6777		86.94	27.567	28.1981		86.94	23.5049	24.1629		86.94	99.009	99.6985
	87.04	26.2054	26.7045		87.04	27.5944	28.2177		87.04	23.568	24.1754		87.04	99.0396	99.7288
	87.14	26.228	26.7313		87.14	27.616	28.2373		87.14	23.5263	24.1879		87.14	99.0668	99.759
	87.24	26.257	26.7581		87.24	27.6396	28.2569		87.24	23.5924	24.2004		87.24	99.1158	99.789
	87.34	26.2694	26.785		87.34	27.668	28.2764		87.34	23.573	24.2128		87.34	99.1405	99.819
	87.44	26.304	26.8116		87.44	27.6946	28.2959		87.44	23.5039	24.2252		87.44	99.164	99.8488
	87.54	26.3398	26.8383		87.54	27.7231	28.3152		87.54	23.4917	24.2374		87.54	99.1939	99.8786
	87.64	26.3651	26.865		87.64	27.7525	28.3346		87.64	23.5355	24.2497		87.64	99.2245	99.9083
	87.74	26.3971	26.8916		87.74	27.7584	28.3539		87.74	23.5517	24.2618		87.74	99.2676	99.9378
	87.84	26.415	26.9181		87.84	27.781	28.3732		87.84	23.5984	24.2739		87.84	99.3035	99.9673
	87.94	26.4299	26.9447		87.94	27.8075	28.3924		87.94	23.6372	24.286		87.94	99.3568	99.9966
	88.04	26.4534	26.9711		88.04	27.8349	28.4115		88.04	23.6586	24.298		88.04	99.3902	100.026
	88.14	26.473	26.9976		88.14	27.8565	28.4306		88.14	23.6392	24.3098		88.14	99.4261	100.055
	88.24	26.4965	27.0239		88.24	27.8841	28.4497		88.24	23.5863	24.3218		88.24	99.4612	100.084
	88.34	26.5229	27.0504		88.34	27.9057	28.4687		88.34	23.6187	24.3336		88.34	99.5049	100.113
	88.44	26.552	27.0767		88.44	27.9184	28.4875		88.44	23.6728	24.3453		88.44	99.5452	100.142
	88.54	26.5661	27.1029		88.54	27.9548	28.5065		88.54	23.6687	24.3571		88.54	99.5839	100.171
	88.64	26.5951	27.1292		88.64	27.9636	28.5253		88.64	23.6595	24.3688		88.64	99.6189	100.199
	88.74	26.6168	27.1554		88.74	27.9881	28.5441		88.74	23.7287	24.3804		88.74	99.654	100.228
	88.84	26.6459	27.1815		88.84	28.0274	28.5628		88.84	23.7409	24.392		88.84	99.6926	100.256
	88.94	26.6656	27.2076		88.94	28.0334	28.5815		88.94	23.744	24.4035		88.94	99.7196	100.285
	89.04	26.7014	27.2337		89.04	28.0667	28.6001		89.04	23.7195	24.415		89.04	99.7416	100.313
	89.14	26.7125	27.2598		89.14	28.0913	28.6187		89.14	23.6586	24.4263		89.14	99.7819	100.341
	89.24	26.7483	27.2857		89.24	28.1158	28.6372		89.24	23.5568	24.4377		89.24	99.7986	100.37
	89.34	26.7735	27.3117		89.34	28.1305	28.6557		89.34	23.5323	24.449		89.34	99.8554	100.398
	89.44	26.8055	27.3375		89.44	28.1442	28.6741		89.44	23.5203	24.4603		89.44	99.8906	100.426
	89.54	26.8205	27.3635		89.54	28.1707	28.6925		89.54	23.5874	24.4715		89.54	99.9124	100.453
	89.64	26.861	27.3892		89.64	28.1894	28.7107		89.64	23.6696	24.4826		89.64	99.951	100.481
	89.74	26.8759	27.4151		89.74	28.21	28.7291		89.74	23.7907	24.4938		89.74	99.9782	100.509
	89.84	26.905	27.4408		89.84	28.2374	28.7473		89.84	23.873	24.5047		89.84	100.009	100.536
	89.94	26.9315	27.4664		89.94	28.2533	28.7654		89.94	23.8548	24.5158		89.94	100.044	100.564
	90.04	26.9661	27.4921		90.04	28.2739	28.7835		90.04	23.8934	24.5267		90.04	100.079	100.591
	90.14	26.984	27.5177		90.14	28.2964	28.8016		90.14	24.1223	24.5375		90.14	100.11	100.618
	90.24	27.0019	27.5432		90.24	28.317	28.8195		90.24	24.2077	24.5483		90.24	100.139	100.646
	90.34	27.0309	27.5687		90.34	28.3475	28.8375		90.34	24.1204	24.5591		90.34	100.153	100.673
	90.44	27.06	27.5942		90.44	28.371	28.8553		90.44	23.8894	24.5699		90.44	100.188	100.7
	90.54	27.0826	27.6197		90.54	28.3808	28.8732		90.54	23.6778	24.5806		90.54	100.232	100.727
	90.64	27.1154	27.645		90.64	28.3955	28.891		90.64	23.6208	24.5912		90.64	100.264	100.753
	90.74	27.1436	27.6704		90.74	28.4055	28.9088		90.74	23.692	24.6017		90.74	100.294	100.78
	90.84	27.1585	27.6956		90.84	28.4241	28.9265		90.84	23.9016	24.6122		90.84	100.337	100.807
	90.94	27.1944	27.7209		90.94	28.4457	28.9441		90.94	23.8833	24.6228		90.94	100.381	100.833
	91.04	27.2141	27.746		91.04	28.4692	28.9617		91.04	23.9281	24.6332		91.04	100.403	100.86
	91.14	27.2431	27.7711		91.14	28.479	28.9793		91.14	23.9078	24.6435		91.14	100.438	100.886
	91.24	27.2751	27.7962		91.24	28.4938	28.9967		91.24	23.9341	24.6539		91.24	100.477	100.913
	91.34	27.2986	27.8214		91.34	28.4938	29.0142		91.34	23.9983	24.6641		91.34	100.504	100.939
	91.44	27.322	27.8464		91.44	28.5222	29.0315		91.44	24.0357	24.6743		91.44	100.548	100.965
	91.54	27.3399	27.8712		91.54	28.5487	29.0489		91.54	24.0551	24.6845		91.54	100.579	100.991
	91.64	27.3746	27.8961		91.64	28.5674	29.0661		91.64	24.0959	24.6947		91.64	100.618	101.017
	91.74	27.3925	27.921		91.74	28.5821	29.0833		91.74	24.1519	24.7047		91.74	100.653	101.043
	91.84	27.4122	27.9459		91.84	28.5979	29.1005		91.84	24.168	24.7147		91.84	100.697	101.068
	91.94	27.4442	27.9706		91.94	28.6214	29.1176		91.94	24.1773	24.7246		91.94	100.732	101.094
	92.04	27.4621	27.9953		92.04	28.6312	29.1347		92.04	24.1519	24.7346		92.04	100.776	101.12
	92.14	27.491	28.0199		92.14	28.6646	29.1518		92.14	24.161	24.7444		92.14	100.814	101.145
	92.24	27.5201	28.0446		92.24	28.6803	29.1688		92.24	24.1773	24.7543		92.24	100.828	101.171
	92.34	27.5521	28.0691		92.34	28.695	29.1856		92.34	24.1671	24.7641		92.34	100.863	101.196
	92.44	27.57	28.0936		92.44	28.7048	29.2024		92.44	24.1579	24.7737		92.44	100.894	101.221
	92.54	27.6085	28.1181		92.54	28.7294	29.2193		92.54	24.1967	24.7835		92.54	100.939	101.246
	92.64	27.6225	28.1425		92.64	28.7441	29.2361		92.64	24.2282	24.793		92.64	100.959	101.271
	92.74	27.6376	28.1669		92.74	28.7588	29.2527		92.74	24.224	24.8026		92.74	100.986	101.296
	92.84	27.6602	28.1912		92.84	28.7686	29.2694		92.84	24.2688	24.8121		92.84	101.021	101.321
	92.94	27.6836	28.2155		92.94	28.7931	29.286		92.94	24.2942	24.8216		92.94	101.061	101.346
	93.04	27.707	28.2397		93.04	28.808	29.3026		93.04	24.2983	24.831		93.04	101.1	101.371
	93.14	27.7343	28.2638		93.14	28.8237	29.3191		93.14	24.2851	24.8403		93.14	101.13	101.396
	93.24	27.754	28.288		93.24	28.8472	29.3355		93.24	24.3136	24.8497		93.24	101.166	101.42
	93.34	27.7831	28.312		93.34	28.8757	29.352		93.34	24.2901	24.859		93.34	101.209	101.445
	93.44	27.8151	28.3361		93.44	28.8924	29.3683		93.44	24.3095	24.8682		93.44	101.252	101.469
	93.54	27.833	28.36		93.54	28.8963	29.3845		93.54	24.3391	24.8773		93.54	101.288	101.493
	93.64	27.862	28.3839		93.64	28.9149	29.4009		93.64	24.3257	24.8864		93.64	101.32	101.518
	93.74	27.8714	28.4077		93.74	28.9306	29.4171		93.74	24.334	24.8955		93.74	101.358	101.542
	93.84	27.9004	28.4315		93.84	28.9453	29.4332		93.84	24.2891	24.9047		93.84	101.384	101.566
	93.94	27.9371	28.4552		93.94	28.97	29.4493		93.94	24.3511	24.9136		93.94	101.421	101.59
	94.04	27.9521	28.4789		94.04	28.9798	29.4653		94.04	24.2882	24.9225		94.04	101.454	101.614
	94.14	27.988	28.5026		94.14	28.9945	29.4813		94.14	24.1782	24.9314		94.14	101.481	101.638
	94.24	28.0169	28.5261		94.24	29.0092	29.4973		94.24	24.4884	24.9402		94.24	101.525	101.661
	94.34	28.0311	28.5497		94.34	29.0397	29.5131		94.34	24.3857	24.9491		94.34	101.569	101.685
	94.44	28.0546	28.5731		94.44	29.0583	29.5289		94.44	24.459	24.9578		94.44	101.626	101.709
	94.54	28.0836	28.5966		94.54	29.073	29.5448		94.54	24.4824	24.9665		94.54	101.661	101.732
	94.64	28.1156	28.6199		94.64	29.0975	29.5605		94.64	24.8426	24.9752		94.64	101.705	101.756
	94.74	28.1335	28.6432		94.74	29.126	29.5762		94.74	25.1252	24.9838		94.74	101.736	101.779
	94.84	28.1625	28.6664		94.84	29.1466	29.5918		94.84	24.8842	24.9923		94.84	101.756	101.802
	94.94	28.1861	28.6896		94.94	29.1565	29.6073		94.94	24.9045	25.0009		94.94	101.787	101.825
	95.04	28.2095	28.7128		95.04	29.181	29.6229		95.04	24.7693	25.0093		95.04	101.805	101.849
	95.14	28.2292	28.7359		95.14	29.1958	29.6384		95.14	24.7296	25.0178		95.14	101.832	101.872
	95.24	28.247	28.7588		95.24	29.2203	29.6538		95.24	24.69	25.0261		95.24	101.871	101.895
	95.34	28.2612	28.7818		95.34	29.2409	29.6692		95.34	24.7021	25.0345		95.34	101.906	101.917
	95.44	28.2846	28.8047		95.44	29.2595	29.6845		95.44	24.5037	25.0428		95.44	101.932	101.94
	95.54	28.3081	28.8276		95.54	29.2743	29.6998		95.54	24.34	25.051		95.54	101.963	101.963
	95.64	28.3316	28.8503		95.64	29.2841	29.715		95.64	24.2545	25.0592		95.64	101.993	101.985
	95.74	28.3457	28.873		95.74	29.3086	29.7301		95.74	24.4032	25.0674		95.74	102.007	102.008
	95.84	28.373	28.8957		95.84	29.3272	29.7453		95.84	24.5069	25.0755		95.84	102.025	102.031
	95.94	28.4021	28.9183		95.94	29.3429	29.7604		95.94	24.5028	25.0835		95.94	102.037	102.053
	96.04	28.431	28.9408		96.04	29.3637	29.7754		96.04	24.574	25.0915		96.04	102.064	102.075
	96.14	28.463	28.9634		96.14	29.3872	29.7903		96.14	24.7122	25.0996		96.14	102.104	102.098
	96.24	28.4866	28.9858		96.24	29.397	29.8053		96.24	24.7427	25.1075		96.24	102.121	102.12
	96.34	28.5006	29.0081		96.34	29.4215	29.8201		96.34	24.6798	25.1153		96.34	102.151	102.142
	96.44	28.5279	29.0305		96.44	29.4363	29.8349		96.44	24.7021	25.1231		96.44	102.165	102.164
	96.54	28.557	29.0527		96.54	29.4667	29.8498		96.54	24.7764	25.1309		96.54	102.181	102.186
	96.64	28.5711	29.0748		96.64	29.5	29.8645		96.64	24.7266	25.1387		96.64	102.205	102.208
	96.74	28.5804	29.097		96.74	29.5149	29.8792		96.74	24.7367	25.1464		96.74	102.23	102.23
	96.84	28.618	29.1191		96.84	29.5247	29.8937		96.84	24.7306	25.1541		96.84	102.26	102.251
	96.94	28.6321	29.1411		96.94	29.5433	29.9083		96.94	24.7427	25.1617		96.94	102.284	102.273
	97.04	28.6415	29.1631		97.04	29.559	29.9229		97.04	24.7418	25.1693		97.04	102.309	102.295
	97.14	28.6705	29.185		97.14	29.5836	29.9374		97.14	24.7519	25.1769		97.14	102.352	102.316
	97.24	28.6931	29.2067		97.24	29.5983	29.9517		97.24	24.6595	25.1843		97.24	102.366	102.337
	97.34	28.7166	29.2285		97.34	29.6228	29.9661		97.34	24.6766	25.1917		97.34	102.406	102.359
	97.44	28.726	29.2501		97.44	29.6434	29.9805		97.44	24.7224	25.1992		97.44	102.436	102.38
	97.54	28.7598	29.2717		97.54	29.6621	29.9947		97.54	24.8181	25.2066		97.54	102.467	102.401
	97.64	28.7814	29.2934		97.64	29.6768	30.0089		97.64	24.8791	25.2139		97.64	102.51	102.423
	97.74	28.8105	29.3148		97.74	29.6866	30.0231		97.74	25.0449	25.2212		97.74	102.546	102.444
	97.84	28.8246	29.3363		97.84	29.7013	30.0373		97.84	25.5067	25.2285		97.84	102.59	102.465
	97.94	28.848	29.3576		97.94	29.7259	30.0513		97.94	25.7233	25.2356		97.94	102.625	102.486
	98.04	28.8771	29.379		98.04	29.7298	30.0653		98.04	25.5525	25.2428		98.04	102.669	102.506
	98.14	28.8997	29.4001		98.14	29.7603	30.0792		98.14	25.227	25.2499		98.14	102.722	102.527
	98.24	28.9091	29.4213		98.24	29.775	30.0932		98.24	24.7885	25.257		98.24	102.752	102.548
	98.34	28.9364	29.4424		98.34	29.8054	30.1071		98.34	24.6563	25.264		98.34	102.782	102.569
	98.44	28.9561	29.4635		98.44	29.8241	30.121		98.44	24.8342	25.271		98.44	102.834	102.589
	98.54	28.971	29.4844		98.54	29.8535	30.1347		98.54	24.9707	25.2779		98.54	102.861	102.61
	98.64	29.0078	29.5053		98.64	29.8633	30.1484		98.64	25.0459	25.2848		98.64	102.9	102.63
	98.74	29.0351	29.5262		98.74	29.8919	30.162		98.74	25.053	25.2917		98.74	102.927	102.65
	98.84	29.0556	29.5469		98.84	29.9125	30.1757		98.84	25.0682	25.2985		98.84	102.954	102.671
	98.94	29.0782	29.5677		98.94	29.937	30.1893		98.94	25.0968	25.3053		98.94	102.984	102.691
	99.04	29.1017	29.5882		99.04	29.9429	30.2028		99.04	25.0571	25.312		99.04	103.019	102.711
	99.14	29.1307	29.6088		99.14	29.9615	30.2163		99.14	25.0988	25.3188		99.14	103.05	102.731
	99.24	29.1627	29.6294		99.24	29.9763	30.2297		99.24	25.113	25.3254		99.24	103.08	102.751
	99.34	29.1768	29.6498		99.34	29.991	30.2431		99.34	25.1445	25.3321		99.34	103.103	102.771
	99.44	29.2041	29.6701		99.44	30.0008	30.2564		99.44	25.1436	25.3387		99.44	103.123	102.791
	99.54	29.2332	29.6904		99.54	30.0253	30.2697		99.54	25.0367	25.3452		99.54	103.15	102.811
	99.64	29.2425	29.7106		99.64	30.04	30.2829		99.64	25.1089	25.3517		99.64	103.182	102.831
	99.74	29.2762	29.7308		99.74	30.0706	30.2961		99.74	25.3053	25.3583		99.74	103.202	102.85
	99.84	29.2941	29.7509		99.84	30.0833	30.3093		99.84	25.1486	25.3646		99.84	103.221	102.87
	99.94	29.3177	29.7708		99.94	30.0951	30.3224		99.94	25.4517	25.371		99.94	103.243	102.889
	100.04	29.3356	29.7908		100.04	30.1284	30.3355		100.04	25.6134	25.3774		100.04	103.259	102.909
	100.14	29.3645	29.8106		100.14	30.1471	30.3484		100.14	25.4813	25.3838		100.14	103.27	102.928
	100.24	29.3787	29.8305		100.24	30.1775	30.3614		100.24	25.414	25.39		100.24	103.3	102.948
	100.34	29.4022	29.8502		100.34	30.202	30.3743		100.34	25.0998	25.3963		100.34	103.338	102.967
	100.44	29.4313	29.8698		100.44	30.202	30.3871		100.44	24.9931	25.4024		100.44	103.352	102.986
	100.54	29.4632	29.8894		100.54	30.2266	30.3999		100.54	25.2309	25.4086		100.54	103.384	103.005
	100.64	29.4726	29.9088		100.64	30.2413	30.4126		100.64	25.2342	25.4148		100.64	103.409	103.024
	100.74	29.4867	29.9283		100.74	30.2571	30.4253		100.74	25.169	25.4209		100.74	103.439	103.043
	100.84	29.514	29.9477		100.84	30.2846	30.438		100.84	25.1893	25.4269		100.84	103.453	103.062
	100.94	29.543	29.9669		100.94	30.315	30.4506		100.94	25.1537	25.4329		100.94	103.488	103.081
	101.04	29.5626	29.9861		101.04	30.315	30.4632		101.04	25.1546	25.4388		101.04	103.515	103.1
	101.14	29.5946	30.0052		101.14	30.3395	30.4757		101.14	25.2239	25.4448		101.14	103.545	103.119
	101.24	29.6078	30.0243		101.24	30.3454	30.4882		101.24	25.2666	25.4507		101.24	103.567	103.137
	101.34	29.6566	30.0433		101.34	30.3788	30.5006		101.34	25.2646	25.4567		101.34	103.597	103.156
	101.44	29.6651	30.0622		101.44	30.3827	30.513		101.44	25.2808	25.4624		101.44	103.624	103.174
	101.54	29.6941	30.0811		101.54	30.4131	30.5254		101.54	25.3215	25.4683		101.54	103.654	103.193
	101.64	29.73	30.0998		101.64	30.4278	30.5375		101.64	25.3072	25.474		101.64	103.676	103.211
	101.74	29.7637	30.1185		101.74	30.4435	30.5499		101.74	25.2646	25.4797		101.74	103.708	103.23
	101.84	29.7731	30.1371		101.84	30.477	30.5621		101.84	25.292	25.4855		101.84	103.738	103.248
	101.94	29.7927	30.1556		101.94	30.4917	30.5741		101.94	25.3266	25.4911		101.94	103.754	103.266
	102.04	29.8285	30.1741		102.04	30.5064	30.5863		102.04	25.3622	25.4968		102.04	103.79	103.284
	102.14	29.8436	30.1924		102.14	30.531	30.5982		102.14	25.4071	25.5024		102.14	103.812	103.302
	102.24	29.8632	30.2108		102.24	30.5447	30.6103		102.24	25.4029	25.5078		102.24	103.834	103.32
	102.34	29.899	30.2289		102.34	30.5653	30.6222		102.34	25.3877	25.5134		102.34	103.882	103.338
	102.44	29.9242	30.2471		102.44	30.581	30.6342		102.44	25.3622	25.5189		102.44	103.908	103.356
	102.54	29.9562	30.2651		102.54	30.6047	30.646		102.54	25.3581	25.5244		102.54	103.922	103.374
	102.64	29.9694	30.2831		102.64	30.6253	30.6578		102.64	25.3469	25.5297		102.64	103.953	103.392
	102.74	29.9947	30.3011		102.74	30.6439	30.6696		102.74	25.3663	25.5351		102.74	103.983	103.41
	102.84	30.0126	30.3188		102.84	30.6625	30.6813		102.84	25.3784	25.5405		102.84	104	103.427
	102.94	30.036	30.3366		102.94	30.6782	30.693		102.94	25.3674	25.5457		102.94	104.01	103.445
	103.04	30.0643	30.3543		103.04	30.693	30.7046		103.04	25.4181	25.5511		103.04	104.049	103.462
	103.14	30.0792	30.3719		103.14	30.7087	30.7162		103.14	25.4477	25.5563		103.14	104.065	103.48
	103.24	30.0877	30.3894		103.24	30.7175	30.7277		103.24	25.4029	25.5615		103.24	104.093	103.497
	103.34	30.115	30.4068		103.34	30.7322	30.7392		103.34	25.4131	25.5667		103.34	104.111	103.515
	103.44	30.1347	30.4241		103.44	30.7459	30.7507		103.44	25.4029	25.5719		103.44	104.128	103.532
	103.54	30.1496	30.4415		103.54	30.7666	30.7621		103.54	25.4538	25.577		103.54	104.15	103.549
	103.64	30.1722	30.4586		103.64	30.7872	30.7734		103.64	25.464	25.5821		103.64	104.185	103.566
	103.74	30.1956	30.4757		103.74	30.8058	30.7847		103.74	25.4852	25.5871		103.74	104.201	103.584
	103.84	30.2135	30.4928		103.84	30.8206	30.7959		103.84	25.4477	25.5921		103.84	104.215	103.601
	103.94	30.2286	30.5097		103.94	30.8344	30.8072		103.94	25.47	25.597		103.94	104.25	103.618
	104.04	30.2577	30.5266		104.04	30.855	30.8184		104.04	25.5097	25.602		104.04	104.272	103.635
	104.14	30.2803	30.5434		104.14	30.855	30.8295		104.14	25.5037	25.6069		104.14	104.307	103.651
	104.24	30.2896	30.5601		104.24	30.8707	30.8405		104.24	25.4986	25.6119		104.24	104.342	103.668
	104.34	30.3178	30.5767		104.34	30.8942	30.8516		104.34	25.5107	25.6167		104.34	104.361	103.685
	104.44	30.331	30.5933		104.44	30.9079	30.8627		104.44	25.5341	25.6215		104.44	104.386	103.702
	104.54	30.3562	30.6097		104.54	30.9345	30.8736		104.54	25.5513	25.6263		104.54	104.421	103.718
	104.64	30.3741	30.6261		104.64	30.9639	30.8845		104.64	25.5749	25.6311		104.64	104.456	103.735
	104.74	30.3937	30.6423		104.74	30.9825	30.8953		104.74	25.6175	25.6358		104.74	104.478	103.752
	104.84	30.4296	30.6585		104.84	30.9864	30.9061		104.84	25.6369	25.6405		104.84	104.495	103.768
	104.94	30.4446	30.6747		104.94	31.0072	30.9169		104.94	25.703	25.6452		104.94	104.509	103.784
	105.04	30.4642	30.6908		105.04	31.0229	30.9276		105.04	25.7224	25.6499		105.04	104.544	103.801
	105.14	30.4906	30.7067		105.14	31.0503	30.9383		105.14	25.7701	25.6544		105.14	104.575	103.817
	105.24	30.5056	30.7226		105.24	31.0562	30.949		105.24	25.8047	25.659		105.24	104.601	103.833
	105.34	30.5346	30.7384		105.34	31.066	30.9595		105.34	25.8596	25.6636		105.34	104.632	103.849
	105.44	30.5572	30.754		105.44	31.0867	30.9701		105.44	25.8616	25.6681		105.44	104.667	103.866
	105.54	30.5704	30.7696		105.54	31.0955	30.9807		105.54	25.9216	25.6725		105.54	104.702	103.882
	105.64	30.5901	30.7852		105.64	31.1239	30.9911		105.64	25.9055	25.6771		105.64	104.727	103.898
	105.74	30.6191	30.8006		105.74	31.1445	31.0015		105.74	25.9125	25.6815		105.74	104.741	103.914
	105.84	30.6417	30.816		105.84	31.1604	31.0118		105.84	25.9471	25.6858		105.84	104.776	103.93
	105.94	30.669	30.8313		105.94	31.1839	31.0221		105.94	25.937	25.6903		105.94	104.811	103.945
	106.04	30.684	30.8464		106.04	31.1898	31.0324		106.04	25.8861	25.6945		106.04	104.83	103.961
	106.14	30.7036	30.8616		106.14	31.2123	31.0427		106.14	25.8647	25.699		106.14	104.859	103.977
	106.24	30.7215	30.8766		106.24	31.233	31.0529		106.24	25.8402	25.7031		106.24	104.89	103.993
	106.34	30.7553	30.8915		106.34	31.2487	31.0631		106.34	25.8861	25.7074		106.34	104.925	104.008
	106.44	30.7732	30.9064		106.44	31.2722	31.0731		106.44	25.8514	25.7117		106.44	104.947	104.024
	106.54	30.8005	30.9212		106.54	31.2869	31.0833		106.54	25.8546	25.7159		106.54	104.991	104.039
	106.64	30.8202	30.9359		106.64	31.2908	31.0933		106.64	25.8768	25.7201		106.64	105.021	104.055
	106.74	30.8437	30.9504		106.74	31.3213	31.1033		106.74	25.8801	25.7242		106.74	105.048	104.07
	106.84	30.8727	30.9649		106.84	31.3311	31.1132		106.84	25.8667	25.7283		106.84	105.075	104.086
	106.94	30.8991	30.9794		106.94	31.337	31.1232		106.94	25.8647	25.7324		106.94	105.086	104.101
	107.04	30.9141	30.9937		107.04	31.3605	31.133		107.04	25.8708	25.7365		107.04	105.114	104.116
	107.14	30.9338	31.008		107.14	31.3704	31.1428		107.14	25.8962	25.7405		107.14	105.149	104.131
	107.24	30.9658	31.022		107.24	31.3891	31.1526		107.24	25.8962	25.7445		107.24	105.167	104.146
	107.34	30.9752	31.0361		107.34	31.4107	31.1624		107.34	25.8768	25.7486		107.34	105.197	104.161
	107.44	31.0071	31.0502		107.44	31.4342	31.172		107.44	25.8902	25.7525		107.44	105.222	104.177
	107.54	31.022	31.064		107.54	31.4489	31.1817		107.54	25.881	25.7564		107.54	105.249	104.192
	107.64	31.0418	31.0778		107.64	31.4489	31.1913		107.64	25.8902	25.7603		107.64	105.271	104.206
	107.74	31.0597	31.0915		107.74	31.4627	31.2008		107.74	25.8962	25.7642		107.74	105.306	104.221
	107.84	31.0831	31.1052		107.84	31.4892	31.2104		107.84	25.9064	25.768		107.84	105.328	104.236
	107.94	31.0831	31.1188		107.94	31.5078	31.2199		107.94	25.9318	25.7719		107.94	105.345	104.251
	108.04	31.0972	31.1323		108.04	31.5225	31.2294		108.04	25.9277	25.7757		108.04	105.381	104.266
	108.14	31.1207	31.1456		108.14	31.5323	31.2388		108.14	25.941	25.7794		108.14	105.403	104.28
	108.24	31.1442	31.1588		108.24	31.5531	31.2481		108.24	25.9531	25.7832		108.24	105.434	104.295
	108.34	31.1676	31.1721		108.34	31.5766	31.2574		108.34	25.9725	25.7869		108.34	105.451	104.309
	108.44	31.1967	31.1852		108.44	31.5864	31.2667		108.44	25.9877	25.7906		108.44	105.473	104.324
	108.54	31.2231	31.1983		108.54	31.605	31.276		108.54	26.0193	25.7943		108.54	105.508	104.339
	108.64	31.2381	31.2111		108.64	31.6207	31.2851		108.64	26.0163	25.7979		108.64	105.538	104.353
	108.74	31.2616	31.224		108.74	31.6355	31.2943		108.74	26.0386	25.8016		108.74	105.557	104.367
	108.84	31.2812	31.2367		108.84	31.6453	31.3034		108.84	26.064	25.8051		108.84	105.587	104.382
	108.94	31.3038	31.2495		108.94	31.66	31.3124		108.94	26.0955	25.8087		108.94	105.622	104.396
	109.04	31.317	31.2621		109.04	31.6698	31.3215		109.04	26.1302	25.8122		109.04	105.66	104.41
	109.14	31.3461	31.2746		109.14	31.6845	31.3305		109.14	26.1454	25.8158		109.14	105.674	104.424
	109.24	31.3657	31.287		109.24	31.6992	31.3394		109.24	26.1353	25.8193		109.24	105.709	104.438
	109.34	31.3977	31.2992		109.34	31.7092	31.3484		109.34	26.1496	25.8228		109.34	105.728	104.452
	109.44	31.4119	31.3115		109.44	31.7337	31.3573		109.44	26.1556	25.8262		109.44	105.744	104.466
	109.54	31.4392	31.3236		109.54	31.7396	31.3661		109.54	26.1514	25.8296		109.54	105.761	104.48
	109.64	31.4541	31.3358		109.64	31.7631	31.3749		109.64	26.1708	25.8331		109.64	105.788	104.494
	109.74	31.4738	31.3477		109.74	31.7729	31.3837		109.74	26.1708	25.8363		109.74	105.807	104.508
	109.84	31.4917	31.3596		109.84	31.7877	31.3923		109.84	26.1902	25.8397		109.84	105.823	104.522
	109.94	31.5207	31.3715		109.94	31.8122	31.401		109.94	26.1963	25.8431		109.94	105.84	104.536
	110.04	31.5432	31.3831		110.04	31.8308	31.4097		110.04	26.2115	25.8464		110.04	105.854	104.549
	110.14	31.5668	31.3948		110.14	31.8613	31.4184		110.14	26.2065	25.8497		110.14	105.871	104.563
	110.24	31.5902	31.4063		110.24	31.8672	31.4269		110.24	26.2065	25.853		110.24	105.881	104.577
	110.34	31.6082	31.4178		110.34	31.876	31.4354		110.34	26.2217	25.8561		110.34	105.889	104.59
	110.44	31.6372	31.4292		110.44	31.876	31.4439		110.44	26.2217	25.8594		110.44	105.924	104.604
	110.54	31.6522	31.4405		110.54	31.8897	31.4523		110.54	26.238	25.8626		110.54	105.955	104.617
	110.64	31.6748	31.4517		110.64	31.9103	31.4607		110.64	26.2563	25.8658		110.64	105.972	104.631
	110.74	31.6927	31.4627		110.74	31.9212	31.4691		110.74	26.2471	25.8689		110.74	105.986	104.644
	110.84	31.7077	31.4738		110.84	31.9289	31.4774		110.84	26.2726	25.872		110.84	106.012	104.657
	110.94	31.7311	31.4847		110.94	31.9595	31.4857		110.94	26.2878	25.8751		110.94	106.028	104.671
	111.04	31.7546	31.4955		111.04	31.9742	31.494		111.04	26.298	25.8783		111.04	106.056	104.684
	111.14	31.7883	31.5063		111.14	31.9899	31.5022		111.14	26.292	25.8814		111.14	106.074	104.697
	111.24	31.8063	31.517		111.24	32.0134	31.5103		111.24	26.298	25.8844		111.24	106.091	104.71
	111.34	31.8242	31.5276		111.34	32.038	31.5185		111.34	26.3193	25.8874		111.34	106.113	104.723
	111.44	31.8531	31.5381		111.44	32.038	31.5267		111.44	26.3285	25.8904		111.44	106.142	104.736
	111.54	31.8682	31.5485		111.54	32.0527	31.5347		111.54	26.3326	25.8934		111.54	106.148	104.749
	111.64	31.9001	31.5589		111.64	32.0625	31.5428		111.64	26.3386	25.8963		111.64	106.166	104.762
	111.74	31.9142	31.5691		111.74	32.0772	31.5507		111.74	26.3641	25.8992		111.74	106.183	104.775
	111.84	31.9415	31.5793		111.84	32.087	31.5587		111.84	26.3854	25.9022		111.84	106.186	104.788
	111.94	31.9761	31.5894		111.94	32.1019	31.5666		111.94	26.3794	25.9051		111.94	106.205	104.801
	112.04	32.0082	31.5994		112.04	32.1058	31.5744		112.04	26.3835	25.9079		112.04	106.23	104.814
	112.14	32.0223	31.6094		112.14	32.1215	31.5824		112.14	26.3895	25.9108		112.14	106.232	104.826
	112.24	32.0512	31.6192		112.24	32.1362	31.5901		112.24	26.4048	25.9137		112.24	106.248	104.839
	112.34	32.0738	31.629		112.34	32.1519	31.5979		112.34	26.4109	25.9164		112.34	106.283	104.852
	112.44	32.0833	31.6386		112.44	32.1755	31.6057		112.44	26.4303	25.9193		112.44	106.314	104.864
	112.54	32.1106	31.6482		112.54	32.1902	31.6134		112.54	26.4557	25.922		112.54	106.322	104.877
	112.64	32.1302	31.6577		112.64	32.2	31.6211		112.64	26.4709	25.9247		112.64	106.349	104.889
	112.74	32.1536	31.6672		112.74	32.2147	31.6286		112.74	26.4751	25.9275		112.74	106.38	104.902
	112.84	32.1772	31.6764		112.84	32.2245	31.6363		112.84	26.5066	25.9302		112.84	106.398	104.914
	112.94	32.1968	31.6857		112.94	32.2431	31.6438		112.94	26.5024	25.9329		112.94	106.428	104.927
	113.04	32.2326	31.6949		113.04	32.259	31.6513		113.04	26.5096	25.9357		113.04	106.458	104.939
	113.14	32.2617	31.704		113.14	32.2796	31.6588		113.14	26.4973	25.9383		113.14	106.468	104.951
	113.24	32.2711	31.713		113.24	32.3031	31.6663		113.24	26.4963	25.9409		113.24	106.507	104.964
	113.34	32.2992	31.722		113.34	32.3129	31.6737		113.34	26.5066	25.9435		113.34	106.529	104.976
	113.44	32.3142	31.7308		113.44	32.3276	31.681		113.44	26.537	25.9461		113.44	106.559	104.988
	113.54	32.3462	31.7395		113.54	32.3375	31.6884		113.54	26.537	25.9487		113.54	106.586	105
	113.64	32.3641	31.7483		113.64	32.3375	31.6957		113.64	26.5157	25.9513		113.64	106.611	105.012
	113.74	32.3847	31.7569		113.74	32.3581	31.703		113.74	26.5176	25.9538		113.74	106.638	105.024
	113.84	32.4167	31.7654		113.84	32.3767	31.7103		113.84	26.5248	25.9564		113.84	106.657	105.036
	113.94	32.4307	31.7739		113.94	32.3767	31.7174		113.94	26.5472	25.9588		113.94	106.673	105.048
	114.04	32.458	31.7822		114.04	32.3914	31.7246		114.04	26.5573	25.9613		114.04	106.708	105.06
	114.14	32.4777	31.7905		114.14	32.4012	31.7318		114.14	26.5827	25.9638		114.14	106.738	105.072
	114.24	32.4871	31.7988		114.24	32.4052	31.7388		114.24	26.6193	25.9663		114.24	106.757	105.084
	114.34	32.5012	31.807		114.34	32.4258	31.746		114.34	26.648	25.9687		114.34	106.774	105.095
	114.44	32.5246	31.815		114.44	32.4405	31.753		114.44	26.6601	25.9712		114.44	106.804	105.107
	114.54	32.5443	31.823		114.54	32.4503	31.7599		114.54	26.6896	25.9736		114.54	106.831	105.119
	114.64	32.5622	31.8309		114.64	32.471	31.767		114.64	26.7302	25.9759		114.64	106.853	105.13
	114.74	32.5763	31.8387		114.74	32.4897	31.7739		114.74	26.7302	25.9784		114.74	106.88	105.142
	114.84	32.5913	31.8465		114.84	32.4897	31.7808		114.84	26.7496	25.9807		114.84	106.91	105.154
	114.94	32.6139	31.8542		114.94	32.5044	31.7876		114.94	26.7617	25.9831		114.94	106.94	105.165
	115.04	32.6412	31.8618		115.04	32.5181	31.7945		115.04	26.7811	25.9853		115.04	106.954	105.177
	115.14	32.6561	31.8694		115.14	32.5387	31.8013		115.14	26.8107	25.9876		115.14	106.972	105.188
	115.24	32.6758	31.8768		115.24	32.5691	31.8081		115.24	26.8127	25.99		115.24	107.011	105.199
	115.34	32.7078	31.8841		115.34	32.578	31.8147		115.34	26.8218	25.9922		115.34	107.033	105.211
	115.44	32.7219	31.8915		115.44	32.6025	31.8215		115.44	26.8371	25.9944		115.44	107.068	105.222
	115.54	32.7312	31.8987		115.54	32.6172	31.8282		115.54	26.8218	25.9966		115.54	107.084	105.233
	115.64	32.7585	31.9059		115.64	32.6309	31.8347		115.64	26.8218	25.9989		115.64	107.098	105.245
	115.74	32.7782	31.913		115.74	32.6329	31.8414		115.74	26.8218	26.001		115.74	107.115	105.256
	115.84	32.7876	31.92		115.84	32.6458	31.8479		115.84	26.8218	26.0032		115.84	107.142	105.267
	115.94	32.8072	31.9269		115.94	32.6615	31.8544		115.94	26.8218	26.0055		115.94	107.174	105.278
	116.04	32.8393	31.9338		116.04	32.6762	31.861		116.04	26.831	26.0075		116.04	107.19	105.289
	116.14	32.8534	31.9406		116.14	32.6968	31.8675		116.14	26.8218	26.0097		116.14	107.212	105.3
	116.24	32.8627	31.9474		116.24	32.7154	31.8739		116.24	26.8218	26.0118		116.24	107.242	105.311
	116.34	32.8862	31.9541		116.34	32.7302	31.8803		116.34	26.8279	26.0139		116.34	107.253	105.322
	116.44	32.9041	31.9607		116.44	32.74	31.8867		116.44	26.8412	26.016		116.44	107.269	105.333
	116.54	32.9332	31.9672		116.54	32.7606	31.893		116.54	26.8473	26.0181		116.54	107.291	105.344
	116.64	32.9528	31.9737		116.64	32.7939	31.8993		116.64	26.8279	26.0202		116.64	107.326	105.355
	116.74	32.9849	31.9801		116.74	32.8039	31.9056		116.74	26.8005	26.0222		116.74	107.343	105.366
	116.84	32.9849	31.9863		116.84	32.8224	31.9119		116.84	26.7973	26.0243		116.84	107.37	105.376
	116.94	33.0083	31.9927		116.94	32.8284	31.9181		116.94	26.8015	26.0263		116.94	107.379	105.387
	117.04	33.0232	31.9988		117.04	32.8529	31.9243		117.04	26.8533	26.0282		117.04	107.41	105.398
	117.14	33.0458	32.005		117.14	32.8529	31.9305		117.14	26.8473	26.0303		117.14	107.427	105.409
	117.24	33.0694	32.011		117.24	32.8774	31.9366		117.24	26.8259	26.0323		117.24	107.462	105.419
	117.34	33.0731	32.017		117.34	32.8922	31.9426		117.34	26.8167	26.0342		117.34	107.479	105.43
	117.44	33.1022	32.023		117.44	32.8922	31.9487		117.44	26.9082	26.0362		117.44	107.493	105.44
	117.54	33.1162	32.0288		117.54	32.9167	31.9547		117.54	26.9042	26.0381		117.54	107.52	105.451
	117.64	33.1313	32.0346		117.64	32.9265	31.9607		117.64	26.9794	26.04		117.64	107.558	105.461
	117.74	33.1539	32.0403		117.74	32.9559	31.9668		117.74	27.009	26.0419		117.74	107.559	105.472
	117.84	33.1812	32.0459		117.84	32.9618	31.9727		117.84	27.072	26.0439		117.84	107.58	105.482
	117.94	33.2102	32.0516		117.94	32.9805	31.9786		117.94	27.1453	26.0457		117.94	107.615	105.492
	118.04	33.2337	32.0571		118.04	33.0089	31.9845		118.04	27.1871	26.0475		118.04	107.659	105.503
	118.14	33.2478	32.0627		118.14	33.0296	31.9904		118.14	27.2023	26.0493		118.14	107.672	105.513
	118.24	33.2675	32.0681		118.24	33.0444	31.9962		118.24	27.1982	26.0511		118.24	107.678	105.523
	118.34	33.2797	32.0735		118.34	33.0542	32.002		118.34	27.1045	26.053		118.34	107.729	105.533
	118.44	33.3003	32.0788		118.44	33.0542	32.0077		118.44	27.0822	26.0548		118.44	107.746	105.544
	118.54	33.3088	32.0839		118.54	33.0601	32.0135		118.54	27.1159	26.0566		118.54	107.773	105.554
	118.64	33.3408	32.0891		118.64	33.0973	32.0192		118.64	27.01	26.0584		118.64	107.808	105.564
	118.74	33.3613	32.0943		118.74	33.1032	32.0248		118.74	27.0578	26.0601		118.74	107.825	105.574
	118.84	33.3557	32.0993		118.84	33.1032	32.0305		118.84	27.0506	26.062		118.84	107.839	105.584
	118.94	33.3557	32.1044		118.94	33.1523	32.0361		118.94	26.9663	26.0636		118.94	107.857	105.594
	119.04	33.3267	32.1093		119.04	33.1631	32.0417		119.04	27.1177	26.0653		119.04	107.848	105.604
	119.14	33.2768	32.1142		119.14	33.1572	32.0473		119.14	27.2164	26.0672		119.14	107.812	105.614
	119.24	33.2384	32.119		119.24	33.0226	32.0529		119.24	27.1982	26.0689		119.24	107.818	105.624
	119.34	33.1914	32.1238		119.34	33.0257	32.0584		119.34	27.2328	26.0705		119.34	107.831	105.633
	119.44	33.1539	32.1285		119.44	32.7459	32.0638		119.44	25.6817	26.0721		119.44	107.84	105.643
	119.54	33.3801	32.1332		119.54	32.6221	32.0693		119.54	25.828	26.0738		119.54	107.881	105.653
	119.64	33.8056	32.1378		119.64	33.5991	32.0747		119.64	25.769	26.0755		119.64	107.862	105.663
	119.74	34.3004	32.1423		119.74	34.9755	32.0801		119.74	28.3648	26.0772		119.74	108.173	105.672
	119.84	34.8752	32.1469		119.84	36.3245	32.0854		119.84	28.9477	26.0787		119.84	108.871	105.682
	119.94	35.0085	32.1514		119.94	35.1522	32.0908		119.94	28.1695	26.0803		119.94	109.047	105.692
	120.04	34.7136	32.1557		120.04	34.3855	34.5049		120.04	27.7097	28.0293		120.04	108.157	105.701
	120.14	34.4987	34.4913		120.14	33.921	34.4985		120.14	27.4342	28.0224		120.14	107.787	105.73
	120.24	34.2479	34.4878		120.24	34.192	34.4921		120.24	27.6855	28.0155		120.24	108.626	105.726
	120.34	34.2385	34.4843		120.34	34.3315	34.4857		120.34	27.7922	28.0086		120.34	108.922	105.723
	120.44	34.2112	34.4808		120.44	34.627	34.4793		120.44	27.78	28.0018		120.44	109.191	105.719
	120.54	34.1971	34.4773		120.54	34.6289	34.4729		120.54	27.8318	27.9949		120.54	109.104	105.715
	120.64	34.1878	34.474		120.64	34.4384	34.4666		120.64	27.9296	27.988		120.64	109.247	105.711
	120.74	34.1774	34.4705		120.74	34.3266	34.4602		120.74	28.0404	27.9813		120.74	109.139	105.708
	120.84	34.2057	34.467		120.84	34.3217	34.4538		120.84	27.8908	27.9744		120.84	109.027	105.704
	120.94	34.2029	34.4635		120.94	34.3305	34.4473		120.94	27.8745	27.9676		120.94	108.86	105.7
	121.04	34.2057	34.46		121.04	34.2962	34.4411		121.04	27.8187	27.9607		121.04	108.73	105.696
	121.14	34.2057	34.4566		121.14	34.2872	34.4346		121.14	27.8348	27.9539		121.14	108.755	105.693
	121.24	34.2057	34.4532		121.24	34.2421	34.4284		121.24	27.8339	27.947		121.24	108.763	105.689
	121.34	34.1821	34.4498		121.34	34.2519	34.422		121.34	27.784	27.9403		121.34	108.796	105.685
	121.44	34.1559	34.4463		121.44	34.2686	34.4157		121.44	27.7618	27.9335		121.44	108.799	105.682
	121.54	34.1531	34.4428		121.54	34.2911	34.4093		121.54	27.7901	27.9267		121.54	108.791	105.678
	121.64	34.1643	34.4395		121.64	34.2813	34.403		121.64	27.8278	27.92		121.64	108.812	105.674
	121.74	34.1643	34.4361		121.74	34.2715	34.3967		121.74	27.8207	27.9132		121.74	108.839	105.67
	121.84	34.168	34.4326		121.84	34.2421	34.3903		121.84	27.8278	27.9064		121.84	108.839	105.667
	121.94	34.1878	34.4292		121.94	34.2343	34.384		121.94	27.7931	27.8998		121.94	108.82	105.663
	122.04	34.1906	34.4258		122.04	34.2067	34.3777		122.04	27.7424	27.893		122.04	108.842	105.659
	122.14	34.1878	34.4224		122.14	34.193	34.3714		122.14	27.7901	27.8862		122.14	108.878	105.655
	122.24	34.2018	34.419		122.24	34.2136	34.3652		122.24	27.8176	27.8796		122.24	108.888	105.652
	122.34	34.2142	34.4157		122.34	34.1979	34.3589		122.34	27.8187	27.8728		122.34	108.918	105.648
	122.44	34.2197	34.4122		122.44	34.1744	34.3526		122.44	27.8145	27.8662		122.44	108.951	105.644
	122.54	34.231	34.4088		122.54	34.1832	34.3463		122.54	27.8125	27.8594		122.54	108.967	105.64
	122.64	34.2611	34.4054		122.64	34.1891	34.34		122.64	27.8207	27.8528		122.64	108.969	105.637
	122.74	34.2582	34.4021		122.74	34.1871	34.3337		122.74	27.8237	27.8461		122.74	108.962	105.633
	122.84	34.2572	34.3987		122.84	34.1979	34.3275		122.84	27.8237	27.8394		122.84	108.969	105.629
	122.94	34.2488	34.3953		122.94	34.1685	34.3212		122.94	27.8024	27.8327		122.94	108.987	105.625
	123.04	34.2658	34.392		123.04	34.1685	34.3149		123.04	27.8054	27.8261		123.04	109.001	105.622
	123.14	34.2582	34.3886		123.14	34.1744	34.3087		123.14	27.8085	27.8194		123.14	108.991	105.618
	123.24	34.2846	34.3852		123.24	34.1832	34.3024		123.24	27.8024	27.8128		123.24	108.978	105.614
	123.34	34.2863	34.3819		123.34	34.1685	34.2962		123.34	27.8085	27.8063		123.34	108.988	105.611
	123.44	34.2808	34.3785		123.44	34.1685	34.29		123.44	27.7993	27.7997		123.44	108.991	105.607
	123.54	34.2863	34.3751		123.54	34.1646	34.2837		123.54	27.8085	27.793		123.54	108.997	105.603
	123.64	34.2846	34.3719		123.64	34.1685	34.2776		123.64	27.8085	27.7864		123.64	108.975	105.599
	123.74	34.3015	34.3685		123.74	34.1646	34.2713		123.74	27.7931	27.7799		123.74	108.986	105.596
	123.84	34.3042	34.3652		123.84	34.1734	34.2651		123.84	27.7891	27.7732		123.84	109.005	105.592
	123.94	34.3183	34.3619		123.94	34.1587	34.2588		123.94	27.7931	27.7667		123.94	108.989	105.588
	124.04	34.3277	34.3586		124.04	34.1587	34.2527		124.04	27.7931	27.7601		124.04	108.999	105.584
	124.14	34.3277	34.3552		124.14	34.1587	34.2464		124.14	27.7891	27.7536		124.14	108.997	105.581
	124.24	34.3239	34.352		124.24	34.1548	34.2402		124.24	27.783	27.7471		124.24	108.988	105.577
	124.34	34.3128	34.3486		124.34	34.1528	34.2341		124.34	27.7872	27.7405		124.34	108.986	105.573
	124.44	34.3193	34.3453		124.44	34.1351	34.2279		124.44	27.7931	27.7339		124.44	108.983	105.569
	124.54	34.3362	34.342		124.54	34.1587	34.2218		124.54	27.8207	27.7274		124.54	108.989	105.566
	124.64	34.3239	34.3387		124.64	34.14	34.2155		124.64	27.8024	27.7209		124.64	108.999	105.562
	124.74	34.3277	34.3354		124.74	34.1489	34.2093		124.74	27.8043	27.7144		124.74	109.002	105.558
	124.84	34.3239	34.3321		124.84	34.143	34.2032		124.84	27.7982	27.7079		124.84	109.013	105.555
	124.94	34.3221	34.3289		124.94	34.1253	34.197		124.94	27.8024	27.7015		124.94	109.021	105.551
	125.04	34.3098	34.3255		125.04	34.1341	34.1909		125.04	27.7931	27.695		125.04	109.018	105.547
	125.14	34.2987	34.3223		125.14	34.1302	34.1847		125.14	27.8054	27.6885		125.14	109.01	105.543
	125.24	34.2995	34.319		125.24	34.1242	34.1785		125.24	27.8085	27.682		125.24	109.01	105.54
	125.34	34.2957	34.3156		125.34	34.1134	34.1725		125.34	27.8024	27.6756		125.34	109.005	105.536
	125.44	34.2949	34.3124		125.44	34.1193	34.1663		125.44	27.7891	27.6691		125.44	109.005	105.532
	125.54	34.2902	34.3092		125.54	34.1253	34.1602		125.54	27.7931	27.6627		125.54	108.999	105.528
	125.64	34.2863	34.3059		125.64	34.1155	34.154		125.64	27.7872	27.6562		125.64	108.997	105.525
	125.74	34.2893	34.3027		125.74	34.1095	34.1479		125.74	27.7891	27.6498		125.74	109.005	105.521
	125.84	34.2723	34.2994		125.84	34.1036	34.1418		125.84	27.783	27.6434		125.84	108.991	105.517
	125.94	34.2751	34.2962		125.94	34.1007	34.1357		125.94	27.8043	27.6369		125.94	108.988	105.514
	126.04	34.2723	34.2929		126.04	34.1095	34.1297		126.04	27.7872	27.6305		126.04	108.988	105.51
	126.14	34.2808	34.2897		126.14	34.1095	34.1235		126.14	27.7931	27.6242		126.14	108.983	105.506
	126.24	34.2863	34.2864		126.24	34.1155	34.1175		126.24	27.7993	27.6178		126.24	108.978	105.502
	126.34	34.2751	34.2832		126.34	34.1095	34.1113		126.34	27.8043	27.6114		126.34	108.997	105.499
	126.44	34.2769	34.2799		126.44	34.1036	34.1053		126.44	27.8024	27.605		126.44	108.996	105.495
	126.54	34.2808	34.2767		126.54	34.1007	34.0991		126.54	27.7931	27.5986		126.54	108.988	105.491
	126.64	34.2808	34.2735		126.64	34.1095	34.0931		126.64	27.8145	27.5923		126.64	108.977	105.487
	126.74	34.2611	34.2703		126.74	34.1134	34.0871		126.74	27.8024	27.586		126.74	108.975	105.484
	126.84	34.2723	34.2671		126.84	34.1007	34.0809		126.84	27.7993	27.5796		126.84	108.961	105.48
	126.94	34.2714	34.2638		126.94	34.0909	34.0749		126.94	27.8024	27.5732		126.94	108.961	105.476
	127.04	34.2667	34.2607		127.04	34.0889	34.0688		127.04	27.7993	27.567		127.04	108.948	105.473
	127.14	34.2769	34.2575		127.14	34.0909	34.0628		127.14	27.8145	27.5606		127.14	108.934	105.469
	127.24	34.2751	34.2542		127.24	34.085	34.0566		127.24	27.8024	27.5544		127.24	108.922	105.465
	127.34	34.2667	34.2511		127.34	34.0889	34.0506		127.34	27.7931	27.548		127.34	108.926	105.461
	127.44	34.2667	34.2479		127.44	34.0909	34.0446		127.44	27.7931	27.5417		127.44	108.926	105.458
	127.54	34.2629	34.2447		127.54	34.0909	34.0385		127.54	27.7891	27.5355		127.54	108.931	105.454
	127.64	34.2611	34.2415		127.64	34.0644	34.0325		127.64	27.7872	27.5291		127.64	108.931	105.45
	127.74	34.2723	34.2384		127.74	34.0703	34.0265		127.74	27.7891	27.5229		127.74	108.952	105.446
	127.84	34.2629	34.2351		127.84	34.0664	34.0204		127.84	27.783	27.5166		127.84	108.948	105.443
	127.94	34.2751	34.232		127.94	34.0644	34.0145		127.94	27.777	27.5104		127.94	108.944	105.439
	128.04	34.2769	34.2287		128.04	34.0664	34.0085		128.04	27.7737	27.5041		128.04	108.955	105.435
	128.14	34.2808	34.2256		128.14	34.0703	34.0025		128.14	27.783	27.4979		128.14	108.953	105.432
	128.24	34.2846	34.2225		128.24	34.0664	33.9964		128.24	27.783	27.4916		128.24	108.966	105.428
	128.34	34.2863	34.2192		128.34	34.0644	33.9904		128.34	27.7636	27.4854		128.34	108.961	105.424
	128.44	34.2808	34.2161		128.44	34.0516	33.9845		128.44	27.7576	27.4791		128.44	108.974	105.42
	128.54	34.2808	34.213		128.54	34.0546	33.9785		128.54	27.7618	27.473		128.54	108.961	105.417
	128.64	34.2949	34.2099		128.64	34.0516	33.9724		128.64	27.7424	27.4667		128.64	108.961	105.413
	128.74	34.2902	34.2066		128.74	34.0398	33.9665		128.74	27.723	27.4605		128.74	108.969	105.409
	128.84	34.2863	34.2035		128.84	34.0271	33.9605		128.84	27.723	27.4544		128.84	108.969	105.405
	128.94	34.2893	34.2004		128.94	34.0398	33.9546		128.94	27.7261	27.4481		128.94	108.953	105.402
	129.04	34.2863	34.1972		129.04	34.0271	33.9486		129.04	27.7168	27.442		129.04	108.948	105.398
	129.14	34.2987	34.1941		129.14	34.0418	33.9427		129.14	27.723	27.4358		129.14	108.948	105.394
	129.24	34.2863	34.191		129.24	34.03	33.9368		129.24	27.7261	27.4296		129.24	108.94	105.391
	129.34	34.2949	34.1879		129.34	34.0173	33.9307		129.34	27.723	27.4235		129.34	108.948	105.387
	129.44	34.2846	34.1847		129.44	34.0114	33.9248		129.44	27.7219	27.4173		129.44	108.948	105.383
	129.54	34.2957	34.1816		129.54	33.9908	33.9189		129.54	27.7067	27.4112		129.54	108.944	105.379
	129.64	34.3004	34.1785		129.64	33.9879	33.9129		129.64	27.6956	27.405		129.64	108.939	105.376
	129.74	34.2987	34.1754		129.74	33.9761	33.907		129.74	27.6915	27.3989		129.74	108.948	105.372
	129.84	34.3004	34.1722		129.84	33.978	33.9011		129.84	27.6975	27.3928		129.84	108.948	105.368
	129.94	34.2949	34.1691		129.94	33.9682	33.8952		129.94	27.6813	27.3867		129.94	108.961	105.365
	130.04	34.2987	34.166		130.04	33.9662	33.8892		130.04	27.6855	27.3806		130.04	108.944	105.361
	130.14	34.2957	34.163		130.14	33.9574	33.8832		130.14	27.6822	27.3744		130.14	108.939	105.357
	130.24	34.2949	34.1599		130.24	33.9535	33.8773		130.24	27.6813	27.3683		130.24	108.948	105.353
	130.34	34.2846	34.1567		130.34	33.9515	33.8714		130.34	27.6559	27.3622		130.34	108.948	105.35
	130.44	34.2863	34.1536		130.44	33.9388	33.8655		130.44	27.6406	27.3562		130.44	108.935	105.346
	130.54	34.2808	34.1506		130.54	33.9378	33.8597		130.54	27.6355	27.3501		130.54	108.926	105.342
	130.64	34.2667	34.1475		130.64	33.9329	33.8538		130.64	27.6508	27.344		130.64	108.912	105.339
	130.74	34.2808	34.1444		130.74	33.9231	33.8479		130.74	27.6314	27.338		130.74	108.9	105.335
	130.84	34.2629	34.1414		130.84	33.9122	33.842		130.84	27.6447	27.3319		130.84	108.895	105.331
	130.94	34.2714	34.1382		130.94	33.9143	33.8361		130.94	27.6406	27.3259		130.94	108.887	105.327
	131.04	34.2611	34.1352		131.04	33.9143	33.8302		131.04	27.6314	27.3198		131.04	108.882	105.324
	131.14	34.2572	34.1321		131.14	33.9024	33.8244		131.14	27.6152	27.3138		131.14	108.89	105.32
	131.24	34.2488	34.1291		131.24	33.8837	33.8185		131.24	27.6193	27.3078		131.24	108.865	105.316
	131.34	34.2479	34.126		131.34	33.8749	33.8126		131.34	27.6213	27.3017		131.34	108.873	105.312
	131.44	34.2376	34.123		131.44	33.869	33.8068		131.44	27.6152	27.2957		131.44	108.882	105.309
	131.54	34.2338	34.1198		131.54	33.8778	33.8009		131.54	27.5898	27.2897		131.54	108.869	105.305
	131.64	34.2253	34.1168		131.64	33.869	33.7951		131.64	27.5786	27.2837		131.64	108.865	105.301
	131.74	34.2244	34.1138		131.74	33.8651	33.7892		131.74	27.5907	27.2777		131.74	108.855	105.298
	131.84	34.2142	34.1107		131.84	33.8533	33.7834		131.84	27.5898	27.2717		131.84	108.834	105.294
	131.94	34.2112	34.1077		131.94	33.8504	33.7775		131.94	27.5847	27.2657		131.94	108.83	105.29
	132.04	34.2159	34.1047		132.04	33.8543	33.7717		132.04	27.5898	27.2597		132.04	108.825	105.286
	132.14	34.2244	34.1016		132.14	33.8592	33.7658		132.14	27.5805	27.2537		132.14	108.825	105.283
	132.24	34.2142	34.0986		132.24	33.8504	33.7601		132.24	27.5644	27.2478		132.24	108.821	105.279
	132.34	34.2103	34.0956		132.34	33.8592	33.7543		132.34	27.549	27.2419		132.34	108.811	105.275
	132.44	34.2018	34.0925		132.44	33.8386	33.7484		132.44	27.543	27.2359		132.44	108.808	105.272
	132.54	34.2047	34.0895		132.54	33.8406	33.7426		132.54	27.5399	27.2299		132.54	108.803	105.268
	132.64	34.1963	34.0864		132.64	33.8347	33.7368		132.64	27.549	27.2239		132.64	108.799	105.264
	132.74	34.1878	34.0834		132.74	33.8199	33.731		132.74	27.5389	27.2181		132.74	108.794	105.261
	132.84	34.1869	34.0804		132.84	33.8258	33.7253		132.84	27.543	27.2121		132.84	108.789	105.257
	132.94	34.1869	34.0774		132.94	33.8288	33.7193		132.94	27.549	27.2062		132.94	108.781	105.253
	133.04	34.1727	34.0744		133.04	33.8199	33.7136		133.04	27.5399	27.2004		133.04	108.773	105.249
	133.14	34.1672	34.0714		133.14	33.8258	33.7078		133.14	27.549	27.1944		133.14	108.759	105.246
	133.24	34.1587	34.0684		133.24	33.814	33.702		133.24	27.5296	27.1885		133.24	108.768	105.242
	133.34	34.1587	34.0654		133.34	33.816	33.6962		133.34	27.5236	27.1827		133.34	108.756	105.238
	133.44	34.1493	34.0624		133.44	33.8101	33.6904		133.44	27.5135	27.1767		133.44	108.759	105.235
	133.54	34.1408	34.0594		133.54	33.7954	33.6847		133.54	27.5135	27.1708		133.54	108.754	105.231
	133.64	34.1258	34.0565		133.64	33.8101	33.679		133.64	27.5023	27.165		133.64	108.729	105.227
	133.74	34.1258	34.0535		133.74	33.7954	33.6732		133.74	27.5084	27.1591		133.74	108.724	105.223
	133.84	34.1155	34.0505		133.84	33.7954	33.6674		133.84	27.5042	27.1532		133.84	108.728	105.22
	133.94	34.1118	34.0475		133.94	33.7856	33.6617		133.94	27.5023	27.1474		133.94	108.702	105.216
	134.04	34.1032	34.0445		134.04	33.7807	33.6559		134.04	27.483	27.1415		134.04	108.707	105.212
	134.14	34.1079	34.0415		134.14	33.7856	33.6502		134.14	27.4727	27.1357		134.14	108.697	105.209
	134.24	34.1061	34.0386		134.24	33.7709	33.6444		134.24	27.4636	27.1298		134.24	108.686	105.205
	134.34	34.1023	34.0356		134.34	33.7621	33.6387		134.34	27.4727	27.1239		134.34	108.662	105.201
	134.44	34.0882	34.0326		134.44	33.7503	33.633		134.44	27.4617	27.1182		134.44	108.65	105.197
	134.54	34.0844	34.0297		134.54	33.7523	33.6272		134.54	27.4738	27.1124		134.54	108.645	105.194
	134.64	34.0788	34.0267		134.64	33.7464	33.6216		134.64	27.4727	27.1065		134.64	108.642	105.19
	134.74	34.0686	34.0237		134.74	33.7405	33.6158		134.74	27.4617	27.1008		134.74	108.618	105.186
	134.84	34.0703	34.0208		134.84	33.7374	33.6101		134.84	27.4636	27.0949		134.84	108.607	105.183
	134.94	34.0686	34.0178		134.94	33.7315	33.6044		134.94	27.4575	27.0891		134.94	108.587	105.179
	135.04	34.0797	34.0149		135.04	33.7315	33.5987		135.04	27.4473	27.0833		135.04	108.575	105.175
	135.14	34.0703	34.0119		135.14	33.7374	33.5929		135.14	27.4321	27.0776		135.14	108.585	105.171
	135.24	34.0788	34.009		135.24	33.7405	33.5873		135.24	27.4127	27.0717		135.24	108.579	105.168
	135.34	34.0827	34.006		135.34	33.7374	33.5816		135.34	27.4067	27.066		135.34	108.579	105.164
	135.44	34.0648	34.0031		135.44	33.7364	33.5758		135.44	27.4067	27.0602		135.44	108.572	105.16
	135.54	34.0562	34.0001		135.54	33.7256	33.5702		135.54	27.4006	27.0544		135.54	108.558	105.157
	135.64	34.0593	33.9972		135.64	33.7129	33.5645		135.64	27.4127	27.0487		135.64	108.536	105.153
	135.74	34.0703	33.9943		135.74	33.7217	33.5589		135.74	27.4067	27.043		135.74	108.539	105.149
	135.84	34.0554	33.9913		135.84	33.7011	33.5531		135.84	27.4006	27.0372		135.84	108.528	105.146
	135.94	34.0648	33.9885		135.94	33.7129	33.5474		135.94	27.3914	27.0315		135.94	108.519	105.142
	136.04	34.0648	33.9856		136.04	33.7031	33.5418		136.04	27.3812	27.0258		136.04	108.509	105.138
	136.14	34.0648	33.9826		136.14	33.7158	33.5361		136.14	27.366	27.0201		136.14	108.497	105.134
	136.24	34.0788	33.9797		136.24	33.6972	33.5305		136.24	27.372	27.0143		136.24	108.492	105.131
	136.34	34.0609	33.9768		136.34	33.6825	33.5248		136.34	27.366	27.0086		136.34	108.473	105.127
	136.44	34.0648	33.9739		136.44	33.6638	33.5192		136.44	27.36	27.0029		136.44	108.471	105.123
	136.54	34.0827	33.971		136.54	33.6727	33.5135		136.54	27.372	26.9971		136.54	108.462	105.12
	136.64	34.0742	33.968		136.64	33.652	33.5078		136.64	27.366	26.9914		136.64	108.452	105.116
	136.74	34.0703	33.9651		136.74	33.6491	33.5022		136.74	27.3558	26.9858		136.74	108.444	105.112
	136.84	34.0788	33.9622		136.84	33.6481	33.4967		136.84	27.3558	26.9801		136.84	108.44	105.109
	136.94	34.0648	33.9594		136.94	33.6373	33.491		136.94	27.36	26.9744		136.94	108.426	105.105
	137.04	34.0554	33.9565		137.04	33.6432	33.4854		137.04	27.3567	26.9688		137.04	108.408	105.101
	137.14	34.0451	33.9536		137.14	33.6393	33.4797		137.14	27.372	26.963		137.14	108.409	105.097
	137.24	34.0507	33.9507		137.24	33.6334	33.474		137.24	27.3711	26.9574		137.24	108.4	105.094
	137.34	34.0469	33.9478		137.34	33.6128	33.4685		137.34	27.3558	26.9517		137.34	108.383	105.09
	137.44	34.0413	33.9449		137.44	33.6099	33.4629		137.44	27.3457	26.9461		137.44	108.383	105.086
	137.54	34.0357	33.9421		137.54	33.6089	33.4572		137.54	27.3304	26.9404		137.54	108.373	105.083
	137.64	34.0328	33.9392		137.64	33.5942	33.4517		137.64	27.3345	26.9348		137.64	108.361	105.079
	137.74	34.0178	33.9363		137.74	33.5902	33.446		137.74	27.3254	26.9292		137.74	108.351	105.075
	137.84	34.0234	33.9334		137.84	33.5883	33.4405		137.84	27.3212	26.9236		137.84	108.339	105.071
	137.94	34.0178	33.9305		137.94	33.5942	33.4348		137.94	27.3304	26.9178		137.94	108.329	105.068
	138.04	34.0123	33.9276		138.04	33.5843	33.4293		138.04	27.3151	26.9123		138.04	108.326	105.064
	138.14	34.0092	33.9249		138.14	33.5695	33.4236		138.14	27.3049	26.9067		138.14	108.316	105.06
	138.24	34.0216	33.922		138.24	33.5509	33.4181		138.24	27.3091	26.9011		138.24	108.304	105.057
	138.34	34.0328	33.9191		138.34	33.5636	33.4126		138.34	27.306	26.8955		138.34	108.299	105.053
	138.44	34.0318	33.9162		138.44	33.5548	33.4069		138.44	27.3049	26.8899		138.44	108.286	105.049
	138.54	34.0216	33.9133		138.54	33.545	33.4014		138.54	27.3091	26.8843		138.54	108.29	105.046
	138.64	34.0187	33.9106		138.64	33.5362	33.3959		138.64	27.306	26.8787		138.64	108.282	105.042
	138.74	34.0178	33.9077		138.74	33.5489	33.3902		138.74	27.3151	26.8731		138.74	108.277	105.038
	138.84	34.0234	33.9048		138.84	33.545	33.3847		138.84	27.2897	26.8675		138.84	108.272	105.035
	138.94	34.0216	33.902		138.94	33.5303	33.3792		138.94	27.2804	26.862		138.94	108.26	105.031
	139.04	34.0178	33.8991		139.04	33.5264	33.3736		139.04	27.2795	26.8564		139.04	108.252	105.027
	139.14	34.0178	33.8963		139.14	33.5205	33.3681		139.14	27.2795	26.8508		139.14	108.25	105.023
	139.24	34.0092	33.8935		139.24	33.5057	33.3624		139.24	27.2685	26.8452		139.24	108.251	105.02
	139.34	34.0216	33.8906		139.34	33.4851	33.3569		139.34	27.2745	26.8397		139.34	108.242	105.016
	139.44	34.0178	33.8878		139.44	33.491	33.3514		139.44	27.2703	26.8341		139.44	108.225	105.012
[truncated: 5,806 more rows]

[truncated: 27 more sheets: Fig 3D, Fig 4A, Fig 4B, Fig 4C, Fig 4D, Fig 4E, Fig 4F, Fig 4G, Fig 4H, Sup Fig 2A left, Sup Fig 2A right, Sup Fig 2B Left, Sup Fig 2B Right, Sup Fig 3, Sup Fig 6a top, Sup Fig 6a bottom, Sup Fig 6b top, Sup Fig 6b bottom, Sup Fig 9a left , Sup Fig 9a right …]
